# Supplementary material for: Immunogenicity and efficacy of VLA2001 vaccine against SARS-CoV-2 infection in male cynomolgus macaques
Source: Commun Med (Lond). 2024 Apr 3;4:62. doi: 10.1038/s43856-024-00488-w (PMC10991505; doi:10.1038/s43856-024-00488-w)
Supplement: Supplementary file 4 — Supplementary Data 1 [file 43856_2024_488_MOESM4_ESM.xlsx]

## Sheet: Table of contents
Table of contents
	Fig 1a, 1b 1c
	Fig 1d, 1e, 1f
	Fig 1g
	Fig 1h
	Fig 2b, Fig S1, Fig 4c
	Fig S2a, Fig S2b, Fig 4c
	Fig 2c
	Fig 2d; Fig 4c
	Fig 2e
	Fig 2f
	Fig 3a, 3b
	Fig 3c
	Fig S3a
	Fig S3b
	Fig 3d
	Fig 3e
	Fig 4a
	Fig 4b

## Sheet: Fig 1a, 1b 1c
Fig 1a, 1b 1c
Assay	Protein for coating	Group	Dose (AU)	Value (endpoint titer)
ELISA	S1	VLA2001+alum	3.0	310			<LoD	Under the limit of detection
ELISA	RBD	VLA2001+alum	3.0	336
ELISA	N	VLA2001+alum	3.0	55068
ELISA	S1	VLA2001+alum	1.2	515
ELISA	RBD	VLA2001+alum	1.2	230
ELISA	N	VLA2001+alum	1.2	46475
ELISA	S1	VLA2001+alum	0.3	<LoD
ELISA	RBD	VLA2001+alum	0.3	<LoD
ELISA	N	VLA2001+alum	0.3	4515
ELISA	S1	VLA2001+alum	Control	<LoD
ELISA	RBD	VLA2001+alum	Control	<LoD
ELISA	N	VLA2001+alum	Control	<LoD
ELISA	S1	VLA2001+alum+CpG 1018™	3.0	14987
ELISA	RBD	VLA2001+alum+CpG 1018™	3.0	4460
ELISA	N	VLA2001+alum+CpG 1018™	3.0	138180
ELISA	S1	VLA2001+alum+CpG 1018™	1.2	1525
ELISA	RBD	VLA2001+alum+CpG 1018™	1.2	1038
ELISA	N	VLA2001+alum+CpG 1018™	1.2	100512
ELISA	S1	VLA2001+alum+CpG 1018™	0.3	93
ELISA	RBD	VLA2001+alum+CpG 1018™	0.3	59
ELISA	N	VLA2001+alum+CpG 1018™	0.3	54728
ELISA	S1	VLA2001+alum+CpG 1018™	Control	109
ELISA	RBD	VLA2001+alum+CpG 1018™	Control	<LoD
ELISA	N	VLA2001+alum+CpG 1018™	Control	79

## Sheet: Fig 1d, 1e, 1f
Fig 1d, 1e, 1f
Assay	Protein for coating	Group	Dose (AU)	Value (endpoint titer)
ELISA	S1	VLA2001+alum	35	42234
ELISA	RBD	VLA2001+alum	35	42711
ELISA	N	VLA2001+alum	35	141630
ELISA	S1	VLA2001+alum	7	19376
ELISA	RBD	VLA2001+alum	7	25440
ELISA	N	VLA2001+alum	7	133203
ELISA	S1	VLA2001+alum	3.0	2008
ELISA	RBD	VLA2001+alum	3.0	2784
ELISA	N	VLA2001+alum	3.0	16483
ELISA	S1	VLA2001+alum	Control	82
ELISA	RBD	VLA2001+alum	Control	159
ELISA	N	VLA2001+alum	Control	188
ELISA	S1	VLA2001+alum+CpG 1018™	35	236045
ELISA	RBD	VLA2001+alum+CpG 1018™	35	177896
ELISA	N	VLA2001+alum+CpG 1018™	35	456056
ELISA	S1	VLA2001+alum+CpG 1018™	7	98175
ELISA	RBD	VLA2001+alum+CpG 1018™	7	91998
ELISA	N	VLA2001+alum+CpG 1018™	7	238810
ELISA	S1	VLA2001+alum+CpG 1018™	3.0	38391
ELISA	RBD	VLA2001+alum+CpG 1018™	3.0	32229
ELISA	N	VLA2001+alum+CpG 1018™	3.0	221100
ELISA	S1	VLA2001+alum+CpG 1018™	Control	81
ELISA	RBD	VLA2001+alum+CpG 1018™	Control	179
ELISA	N	VLA2001+alum+CpG 1018™	Control	201

## Sheet: Fig 1g
Fig 1g
Assay	Group	IgG subclass	Dose (AU)	Value (ng/mL)
ELISA	VLA2001+alum	IgG1	3.0	178
ELISA	VLA2001+alum	IgG2a	3.0	34
ELISA	VLA2001+alum	IgG1	1.2	296
ELISA	VLA2001+alum	IgG2a	1.2	80
ELISA	VLA2001+alum	IgG1	0.3	29
ELISA	VLA2001+alum	IgG2a	0.3	2
ELISA	VLA2001+alum	IgG1	Control	3
ELISA	VLA2001+alum	IgG2a	Control	1
ELISA	VLA2001+alum+CpG 1018™	IgG1	3.0	2489
ELISA	VLA2001+alum+CpG 1018™	IgG2a	3.0	5996
ELISA	VLA2001+alum+CpG 1018™	IgG1	1.2	148
ELISA	VLA2001+alum+CpG 1018™	IgG2a	1.2	966
ELISA	VLA2001+alum+CpG 1018™	IgG1	0.3	11
ELISA	VLA2001+alum+CpG 1018™	IgG2a	0.3	36
ELISA	VLA2001+alum+CpG 1018™	IgG1	Control	72
ELISA	VLA2001+alum+CpG 1018™	IgG2a	Control	2

## Sheet: Fig 1h
Fig 1h
Assay	Group	Dose (AU)	Value (ng/mL)	Value after antilog transformation for graph (ng/mL)
Pseudovirus neutralization	VLA2001+alum	35	1.718	52.240		<LoD	Under the limit of detection
Pseudovirus neutralization	VLA2001+alum	7	<LoD	<LoD
Pseudovirus neutralization	VLA2001+alum	3.0	<LoD	<LoD
Pseudovirus neutralization	VLA2001+alum+CpG 1018™	35	2.391	246.037
Pseudovirus neutralization	VLA2001+alum+CpG 1018™	7	1.523	33.343
Pseudovirus neutralization	VLA2001+alum+CpG 1018™	3.0	<LoD	<LoD

## Sheet: Fig 2b; Fig S1; Fig 4c
Fig 2b; Fig S1; Fig 4c
Assay	Antibody	Group	Animal	Time point (weeks post first immunization)	Value (AU/mL)
ELISA MSD	S	Ctrl	MF1	BL	7.5
ELISA MSD	S	Ctrl	MF2	BL	78.8
ELISA MSD	S	Ctrl	MF3	BL	7.7
ELISA MSD	S	Ctrl	MF4	BL	45.7
ELISA MSD	S	Ctrl	MF5	BL	20.1
ELISA MSD	S	Ctrl	MF6	BL	9.8
ELISA MSD	S	Ctrl	MF7	BL	29.4
ELISA MSD	S	Ctrl	MF8	BL	55.7
ELISA MSD	S	High	MF9	BL	13.4
ELISA MSD	S	High	MF10	BL	19.9
ELISA MSD	S	High	MF11	BL	63.4
ELISA MSD	S	High	MF12	BL	3.7
ELISA MSD	S	High	MF13	BL	9.1
ELISA MSD	S	High	MF14	BL	82.7
ELISA MSD	S	High	MF15	BL	39.6
ELISA MSD	S	High	MF16	BL	18.9
ELISA MSD	S	Medium	MF17	BL	18.3
ELISA MSD	S	Medium	MF18	BL	80.5
ELISA MSD	S	Medium	MF19	BL	10.0
ELISA MSD	S	Medium	MF20	BL	14.3
ELISA MSD	S	Medium	MF21	BL	13.2
ELISA MSD	S	Medium	MF22	BL	20.9
ELISA MSD	S	Medium	MF23	BL	72.6
ELISA MSD	S	Medium	MF24	BL	17.4
ELISA MSD	S	Ctrl	MF1	0	10.6
ELISA MSD	S	Ctrl	MF2	0	59.0
ELISA MSD	S	Ctrl	MF3	0	11.1
ELISA MSD	S	Ctrl	MF4	0	33.3
ELISA MSD	S	Ctrl	MF5	0	16.9
ELISA MSD	S	Ctrl	MF6	0	28.9
ELISA MSD	S	Ctrl	MF7	0	24.7
ELISA MSD	S	Ctrl	MF8	0	48.9
ELISA MSD	S	High	MF9	0	9.58
ELISA MSD	S	High	MF10	0	14.8
ELISA MSD	S	High	MF11	0	31.2
ELISA MSD	S	High	MF12	0	4.9
ELISA MSD	S	High	MF13	0	8.18
ELISA MSD	S	High	MF14	0	89.5
ELISA MSD	S	High	MF15	0	119.0
ELISA MSD	S	High	MF16	0	14.3
ELISA MSD	S	Medium	MF17	0	19.2
ELISA MSD	S	Medium	MF18	0	62.0
ELISA MSD	S	Medium	MF19	0	11.8
ELISA MSD	S	Medium	MF20	0	18.2
ELISA MSD	S	Medium	MF21	0	12.1
ELISA MSD	S	Medium	MF22	0	15.2
ELISA MSD	S	Medium	MF23	0	53.8
ELISA MSD	S	Medium	MF24	0	22.9
ELISA MSD	S	Ctrl	MF1	2	8.8
ELISA MSD	S	Ctrl	MF2	2	42.6
ELISA MSD	S	Ctrl	MF3	2	6.5
ELISA MSD	S	Ctrl	MF4	2	59.3
ELISA MSD	S	Ctrl	MF5	2	10.5
ELISA MSD	S	Ctrl	MF6	2	21.4
ELISA MSD	S	Ctrl	MF7	2	58.5
ELISA MSD	S	Ctrl	MF8	2	50.4
ELISA MSD	S	High	MF9	2	39578.0
ELISA MSD	S	High	MF10	2	18776.0
ELISA MSD	S	High	MF11	2	33208.0
ELISA MSD	S	High	MF12	2	3573.0
ELISA MSD	S	High	MF13	2	8919.0
ELISA MSD	S	High	MF14	2	2080.0
ELISA MSD	S	High	MF15	2	63674.0
ELISA MSD	S	High	MF16	2	30491.0
ELISA MSD	S	Medium	MF17	2	3504.0
ELISA MSD	S	Medium	MF18	2	2352.0
ELISA MSD	S	Medium	MF19	2	6187.0
ELISA MSD	S	Medium	MF20	2	2401.0
ELISA MSD	S	Medium	MF21	2	2932.0
ELISA MSD	S	Medium	MF22	2	6921.0
ELISA MSD	S	Medium	MF23	2	1728.0
ELISA MSD	S	Medium	MF24	2	14724.0
ELISA MSD	S	Ctrl	MF1	3	12.2
ELISA MSD	S	Ctrl	MF2	3	45.2
ELISA MSD	S	Ctrl	MF3	3	7.8
ELISA MSD	S	Ctrl	MF4	3	69.8
ELISA MSD	S	Ctrl	MF5	3	10.7
ELISA MSD	S	Ctrl	MF6	3	22.7
ELISA MSD	S	Ctrl	MF7	3	17.7
ELISA MSD	S	Ctrl	MF8	3	38.1
ELISA MSD	S	High	MF9	3	73468.0
ELISA MSD	S	High	MF10	3	44189.0
ELISA MSD	S	High	MF11	3	78999.0
ELISA MSD	S	High	MF12	3	4253.0
ELISA MSD	S	High	MF13	3	17955.0
ELISA MSD	S	High	MF14	3	3277.0
ELISA MSD	S	High	MF15	3	87094.0
ELISA MSD	S	High	MF16	3	52605.0
ELISA MSD	S	Medium	MF17	3	7532.0
ELISA MSD	S	Medium	MF18	3	4761.0
ELISA MSD	S	Medium	MF19	3	8423.0
ELISA MSD	S	Medium	MF20	3	2843.0
ELISA MSD	S	Medium	MF21	3	5947.0
ELISA MSD	S	Medium	MF22	3	8814.0
ELISA MSD	S	Medium	MF23	3	2705.0
ELISA MSD	S	Medium	MF24	3	23425.0
ELISA MSD	S	Ctrl	MF1	4	7.0
ELISA MSD	S	Ctrl	MF2	4	140.0
ELISA MSD	S	Ctrl	MF3	4	26.1
ELISA MSD	S	Ctrl	MF4	4	36.0
ELISA MSD	S	Ctrl	MF5	4	37.0
ELISA MSD	S	Ctrl	MF6	4	14.0
ELISA MSD	S	Ctrl	MF7	4	20.0
ELISA MSD	S	Ctrl	MF8	4	56.0
ELISA MSD	S	High	MF9	4	1284529.0
ELISA MSD	S	High	MF10	4	1275753.0
ELISA MSD	S	High	MF11	4	788915.0
ELISA MSD	S	High	MF12	4	210862.0
ELISA MSD	S	High	MF13	4	611564.0
ELISA MSD	S	High	MF14	4	378577.0
ELISA MSD	S	High	MF15	4	1269269.0
ELISA MSD	S	High	MF16	4	848275.0
ELISA MSD	S	Medium	MF17	4	267206.0
ELISA MSD	S	Medium	MF18	4	635293.0
ELISA MSD	S	Medium	MF19	4	358200.0
ELISA MSD	S	Medium	MF20	4	464087.0
ELISA MSD	S	Medium	MF21	4	403536.0
ELISA MSD	S	Medium	MF22	4	288054.0
ELISA MSD	S	Medium	MF23	4	191113.0
ELISA MSD	S	Medium	MF24	4	624475.0
ELISA MSD	S	Ctrl	MF1	5	6.9
ELISA MSD	S	Ctrl	MF2	5	141.0
ELISA MSD	S	Ctrl	MF3	5	14.9
ELISA MSD	S	Ctrl	MF4	5	36.2
ELISA MSD	S	Ctrl	MF5	5	23.8
ELISA MSD	S	Ctrl	MF6	5	9.3
ELISA MSD	S	Ctrl	MF7	5	18.7
ELISA MSD	S	Ctrl	MF8	5	23.4
ELISA MSD	S	High	MF9	5	886245.0
ELISA MSD	S	High	MF10	5	1232607.0
ELISA MSD	S	High	MF11	5	623589.0
ELISA MSD	S	High	MF12	5	197451.0
ELISA MSD	S	High	MF13	5	670516.0
ELISA MSD	S	High	MF14	5	448062.0
ELISA MSD	S	High	MF15	5	1274441.0
ELISA MSD	S	High	MF16	5	686144.0
ELISA MSD	S	Medium	MF17	5	303246.0
ELISA MSD	S	Medium	MF18	5	632928.0
ELISA MSD	S	Medium	MF19	5	502015.0
ELISA MSD	S	Medium	MF20	5	432221.0
ELISA MSD	S	Medium	MF21	5	451257.0
ELISA MSD	S	Medium	MF22	5	466611.0
ELISA MSD	S	Medium	MF23	5	196048.0
ELISA MSD	S	Medium	MF24	5	672438.0
ELISA MSD	S	Ctrl	MF1	7	21.0
ELISA MSD	S	Ctrl	MF2	7	267.0
ELISA MSD	S	Ctrl	MF3	7	8.7
ELISA MSD	S	Ctrl	MF4	7	111.0
ELISA MSD	S	Ctrl	MF5	7	12.0
ELISA MSD	S	Ctrl	MF6	7	17.3
ELISA MSD	S	Ctrl	MF7	7	37.2
ELISA MSD	S	Ctrl	MF8	7	27.7
ELISA MSD	S	High	MF9	7	515967.0
ELISA MSD	S	High	MF10	7	309705.0
ELISA MSD	S	High	MF11	7	337101.0
ELISA MSD	S	High	MF12	7	103324.0
ELISA MSD	S	High	MF13	7	311317.0
ELISA MSD	S	High	MF14	7	256147.0
ELISA MSD	S	High	MF15	7	747599.0
ELISA MSD	S	High	MF16	7	598086.0
ELISA MSD	S	Medium	MF17	7	135026.0
ELISA MSD	S	Medium	MF18	7	271083.0
ELISA MSD	S	Medium	MF19	7	367325.0
ELISA MSD	S	Medium	MF20	7	386349.0
ELISA MSD	S	Medium	MF21	7	388754.0
ELISA MSD	S	Medium	MF22	7	300040.0
ELISA MSD	S	Medium	MF23	7	95117.0
ELISA MSD	S	Medium	MF24	7	379528.0
ELISA MSD	S	Ctrl	MF1	8	8.2
ELISA MSD	S	Ctrl	MF2	8	710.0
ELISA MSD	S	Ctrl	MF3	8	117.0
ELISA MSD	S	Ctrl	MF4	8	53.9
ELISA MSD	S	Ctrl	MF5	8	37.4
ELISA MSD	S	Ctrl	MF6	8	13.9
ELISA MSD	S	Ctrl	MF7	8	35.2
ELISA MSD	S	Ctrl	MF8	8	83.2
ELISA MSD	S	High	MF9	8	475584.0
ELISA MSD	S	High	MF10	8	223835.0
ELISA MSD	S	High	MF11	8	248958.0
ELISA MSD	S	High	MF12	8	79026.0
ELISA MSD	S	High	MF13	8	209939.0
ELISA MSD	S	High	MF14	8	116209.0
ELISA MSD	S	High	MF15	8	368567.0
ELISA MSD	S	High	MF16	8	287061.0
ELISA MSD	S	Medium	MF17	8	113329.0
ELISA MSD	S	Medium	MF18	8	214052.0
ELISA MSD	S	Medium	MF19	8	217964.0
ELISA MSD	S	Medium	MF20	8	203770.0
ELISA MSD	S	Medium	MF21	8	227683.0
ELISA MSD	S	Medium	MF22	8	221919.0
ELISA MSD	S	Medium	MF23	8	81620.0
ELISA MSD	S	Medium	MF24	8	215374.0
ELISA MSD	S	Ctrl	MF1	9	123.0
ELISA MSD	S	Ctrl	MF3	9	53139.0
ELISA MSD	S	Ctrl	MF5	9	5050.0
ELISA MSD	S	Ctrl	MF6	9	1796.0
ELISA MSD	S	High	MF9	9	330906.0
ELISA MSD	S	High	MF12	9	76722.0
ELISA MSD	S	High	MF14	9	103366.0
ELISA MSD	S	High	MF15	9	261928.0
ELISA MSD	S	Medium	MF17	9	84360.0
ELISA MSD	S	Medium	MF18	9	103208.0
ELISA MSD	S	Medium	MF20	9	142439.0
ELISA MSD	S	Medium	MF21	9	236062.0
ELISA MSD	RBD	Ctrl	MF1	BL	22.1
ELISA MSD	RBD	Ctrl	MF2	BL	35.7
ELISA MSD	RBD	Ctrl	MF3	BL	14.3
ELISA MSD	RBD	Ctrl	MF4	BL	7.1
ELISA MSD	RBD	Ctrl	MF5	BL	64.6
ELISA MSD	RBD	Ctrl	MF6	BL	14.9
ELISA MSD	RBD	Ctrl	MF7	BL	378.0
ELISA MSD	RBD	Ctrl	MF8	BL	13.1
ELISA MSD	RBD	High	MF9	BL	17.6
ELISA MSD	RBD	High	MF10	BL	15.5
ELISA MSD	RBD	High	MF11	BL	19.8
ELISA MSD	RBD	High	MF12	BL	5.5
ELISA MSD	RBD	High	MF13	BL	5.1
ELISA MSD	RBD	High	MF14	BL	8.93
ELISA MSD	RBD	High	MF15	BL	20.6
ELISA MSD	RBD	High	MF16	BL	11.4
ELISA MSD	RBD	Medium	MF17	BL	14.6
ELISA MSD	RBD	Medium	MF18	BL	13.3
ELISA MSD	RBD	Medium	MF19	BL	13.0
ELISA MSD	RBD	Medium	MF20	BL	9.8
ELISA MSD	RBD	Medium	MF21	BL	8.1
ELISA MSD	RBD	Medium	MF22	BL	22.1
ELISA MSD	RBD	Medium	MF23	BL	19.0
ELISA MSD	RBD	Medium	MF24	BL	69.4
ELISA MSD	RBD	Ctrl	MF1	0	13.0
ELISA MSD	RBD	Ctrl	MF2	0	37.8
ELISA MSD	RBD	Ctrl	MF3	0	11.8
ELISA MSD	RBD	Ctrl	MF4	0	9.4
ELISA MSD	RBD	Ctrl	MF5	0	53.4
ELISA MSD	RBD	Ctrl	MF6	0	13.8
ELISA MSD	RBD	Ctrl	MF7	0	152.0
ELISA MSD	RBD	Ctrl	MF8	0	28.5
ELISA MSD	RBD	High	MF9	0	12.0
ELISA MSD	RBD	High	MF10	0	13.9
ELISA MSD	RBD	High	MF11	0	14.6
ELISA MSD	RBD	High	MF12	0	7.5
ELISA MSD	RBD	High	MF13	0	5.7
ELISA MSD	RBD	High	MF14	0	18.6
ELISA MSD	RBD	High	MF15	0	21.7
ELISA MSD	RBD	High	MF16	0	9.2
ELISA MSD	RBD	Medium	MF17	0	22.4
ELISA MSD	RBD	Medium	MF18	0	12.6
ELISA MSD	RBD	Medium	MF19	0	13.4
ELISA MSD	RBD	Medium	MF20	0	15.3
ELISA MSD	RBD	Medium	MF21	0	7.4
ELISA MSD	RBD	Medium	MF22	0	16.9
ELISA MSD	RBD	Medium	MF23	0	8.4
ELISA MSD	RBD	Medium	MF24	0	66.8
ELISA MSD	RBD	Ctrl	MF1	2	8.0
ELISA MSD	RBD	Ctrl	MF2	2	31.5
ELISA MSD	RBD	Ctrl	MF3	2	9.9
ELISA MSD	RBD	Ctrl	MF4	2	7.59
ELISA MSD	RBD	Ctrl	MF5	2	31.7
ELISA MSD	RBD	Ctrl	MF6	2	8.56
ELISA MSD	RBD	Ctrl	MF7	2	187.0
ELISA MSD	RBD	Ctrl	MF8	2	21.8
ELISA MSD	RBD	High	MF9	2	13016.0
ELISA MSD	RBD	High	MF10	2	5779.0
ELISA MSD	RBD	High	MF11	2	14921.0
ELISA MSD	RBD	High	MF12	2	531.0
ELISA MSD	RBD	High	MF13	2	819.0
ELISA MSD	RBD	High	MF14	2	349.0
ELISA MSD	RBD	High	MF15	2	7972.0
ELISA MSD	RBD	High	MF16	2	13178.0
ELISA MSD	RBD	Medium	MF17	2	2233.0
ELISA MSD	RBD	Medium	MF18	2	184.0
ELISA MSD	RBD	Medium	MF19	2	1339.0
ELISA MSD	RBD	Medium	MF20	2	1014.0
ELISA MSD	RBD	Medium	MF21	2	785.0
ELISA MSD	RBD	Medium	MF22	2	566.0
ELISA MSD	RBD	Medium	MF23	2	185.0
ELISA MSD	RBD	Medium	MF24	2	2915.0
ELISA MSD	RBD	Ctrl	MF1	3	11.2
ELISA MSD	RBD	Ctrl	MF2	3	27.8
ELISA MSD	RBD	Ctrl	MF3	3	10.4
ELISA MSD	RBD	Ctrl	MF4	3	12.1
ELISA MSD	RBD	Ctrl	MF5	3	43.3
ELISA MSD	RBD	Ctrl	MF6	3	18.1
ELISA MSD	RBD	Ctrl	MF7	3	120.0
ELISA MSD	RBD	Ctrl	MF8	3	20.4
ELISA MSD	RBD	High	MF9	3	20235.0
ELISA MSD	RBD	High	MF10	3	10202.0
ELISA MSD	RBD	High	MF11	3	23510.0
ELISA MSD	RBD	High	MF12	3	537.0
ELISA MSD	RBD	High	MF13	3	3617.0
ELISA MSD	RBD	High	MF14	3	619.0
ELISA MSD	RBD	High	MF15	3	20814.0
ELISA MSD	RBD	High	MF16	3	13740.0
ELISA MSD	RBD	Medium	MF17	3	2751.0
ELISA MSD	RBD	Medium	MF18	3	884.0
ELISA MSD	RBD	Medium	MF19	3	1262.0
ELISA MSD	RBD	Medium	MF20	3	1051.0
ELISA MSD	RBD	Medium	MF21	3	1666.0
ELISA MSD	RBD	Medium	MF22	3	1448.0
ELISA MSD	RBD	Medium	MF23	3	521.0
ELISA MSD	RBD	Medium	MF24	3	4686.0
ELISA MSD	RBD	Ctrl	MF1	4	6.2
ELISA MSD	RBD	Ctrl	MF2	4	62.4
ELISA MSD	RBD	Ctrl	MF3	4	20.0
ELISA MSD	RBD	Ctrl	MF4	4	7.0
ELISA MSD	RBD	Ctrl	MF5	4	63.6
ELISA MSD	RBD	Ctrl	MF6	4	11.4
ELISA MSD	RBD	Ctrl	MF7	4	138.0
ELISA MSD	RBD	Ctrl	MF8	4	32.5
ELISA MSD	RBD	High	MF9	4	619153.0
ELISA MSD	RBD	High	MF10	4	478331.0
ELISA MSD	RBD	High	MF11	4	338752.0
ELISA MSD	RBD	High	MF12	4	101086.0
ELISA MSD	RBD	High	MF13	4	346869.0
ELISA MSD	RBD	High	MF14	4	190234.0
ELISA MSD	RBD	High	MF15	4	819396.0
ELISA MSD	RBD	High	MF16	4	21445.0
ELISA MSD	RBD	Medium	MF17	4	113995.0
ELISA MSD	RBD	Medium	MF18	4	217078.0
ELISA MSD	RBD	Medium	MF19	4	131871.0
ELISA MSD	RBD	Medium	MF20	4	180147.0
ELISA MSD	RBD	Medium	MF21	4	185205.0
ELISA MSD	RBD	Medium	MF22	4	173878.0
ELISA MSD	RBD	Medium	MF23	4	94775.0
ELISA MSD	RBD	Medium	MF24	4	414279.0
ELISA MSD	RBD	Ctrl	MF1	5	7.9
ELISA MSD	RBD	Ctrl	MF2	5	49.8
ELISA MSD	RBD	Ctrl	MF3	5	14.1
ELISA MSD	RBD	Ctrl	MF4	5	8.4
ELISA MSD	RBD	Ctrl	MF5	5	75.9
ELISA MSD	RBD	Ctrl	MF6	5	10.9
ELISA MSD	RBD	Ctrl	MF7	5	114.0
ELISA MSD	RBD	Ctrl	MF8	5	10.4
ELISA MSD	RBD	High	MF9	5	457143.0
ELISA MSD	RBD	High	MF10	5	426324.0
ELISA MSD	RBD	High	MF11	5	341414.0
ELISA MSD	RBD	High	MF12	5	113143.0
ELISA MSD	RBD	High	MF13	5	357608.0
ELISA MSD	RBD	High	MF14	5	233680.0
ELISA MSD	RBD	High	MF15	5	698292.0
ELISA MSD	RBD	High	MF16	5	313326.0
ELISA MSD	RBD	Medium	MF17	5	172939.0
ELISA MSD	RBD	Medium	MF18	5	272669.0
ELISA MSD	RBD	Medium	MF19	5	182787.0
ELISA MSD	RBD	Medium	MF20	5	150658.0
ELISA MSD	RBD	Medium	MF21	5	226540.0
ELISA MSD	RBD	Medium	MF22	5	288635.0
ELISA MSD	RBD	Medium	MF23	5	134228.0
ELISA MSD	RBD	Medium	MF24	5	463306.0
ELISA MSD	RBD	Ctrl	MF1	7	21.0
ELISA MSD	RBD	Ctrl	MF2	7	86.6
ELISA MSD	RBD	Ctrl	MF3	7	9.5
ELISA MSD	RBD	Ctrl	MF4	7	111.0
ELISA MSD	RBD	Ctrl	MF5	7	48.4
ELISA MSD	RBD	Ctrl	MF6	7	17.3
ELISA MSD	RBD	Ctrl	MF7	7	37.2
ELISA MSD	RBD	Ctrl	MF8	7	13.6
ELISA MSD	RBD	High	MF9	7	515967.0
ELISA MSD	RBD	High	MF10	7	145262.0
ELISA MSD	RBD	High	MF11	7	337101.0
ELISA MSD	RBD	High	MF12	7	61423.0
ELISA MSD	RBD	High	MF13	7	311317.0
ELISA MSD	RBD	High	MF14	7	161217.0
ELISA MSD	RBD	High	MF15	7	747599.0
ELISA MSD	RBD	High	MF16	7	325415.0
ELISA MSD	RBD	Medium	MF17	7	135026.0
ELISA MSD	RBD	Medium	MF18	7	271083.0
ELISA MSD	RBD	Medium	MF19	7	183823.0
ELISA MSD	RBD	Medium	MF20	7	144757.0
ELISA MSD	RBD	Medium	MF21	7	246722.0
ELISA MSD	RBD	Medium	MF22	7	300040.0
ELISA MSD	RBD	Medium	MF23	7	95117.0
ELISA MSD	RBD	Medium	MF24	7	265426.0
ELISA MSD	RBD	Ctrl	MF1	8	28.4
ELISA MSD	RBD	Ctrl	MF2	8	710.0
ELISA MSD	RBD	Ctrl	MF3	8	117.0
ELISA MSD	RBD	Ctrl	MF4	8	26.9
ELISA MSD	RBD	Ctrl	MF5	8	37.4
ELISA MSD	RBD	Ctrl	MF6	8	30.3
ELISA MSD	RBD	Ctrl	MF7	8	140.0
ELISA MSD	RBD	Ctrl	MF8	8	83.2
ELISA MSD	RBD	High	MF9	8	224143.0
ELISA MSD	RBD	High	MF10	8	223835.0
ELISA MSD	RBD	High	MF11	8	132411.0
ELISA MSD	RBD	High	MF12	8	79026.0
ELISA MSD	RBD	High	MF13	8	109226.0
ELISA MSD	RBD	High	MF14	8	116209.0
ELISA MSD	RBD	High	MF15	8	213344.0
ELISA MSD	RBD	High	MF16	8	287061.0
ELISA MSD	RBD	Medium	MF17	8	66531.0
ELISA MSD	RBD	Medium	MF18	8	95860.0
ELISA MSD	RBD	Medium	MF19	8	217964.0
ELISA MSD	RBD	Medium	MF20	8	203770.0
ELISA MSD	RBD	Medium	MF21	8	227683.0
ELISA MSD	RBD	Medium	MF22	8	140103.0
ELISA MSD	RBD	Medium	MF23	8	50285.0
ELISA MSD	RBD	Medium	MF24	8	215374.0
ELISA MSD	RBD	Ctrl	MF1	9	55.1
ELISA MSD	RBD	Ctrl	MF3	9	53139.0
ELISA MSD	RBD	Ctrl	MF5	9	5050.0
ELISA MSD	RBD	Ctrl	MF6	9	554.0
ELISA MSD	RBD	High	MF9	9	159700.0
ELISA MSD	RBD	High	MF12	9	76722.0
ELISA MSD	RBD	High	MF14	9	103366.0
ELISA MSD	RBD	High	MF15	9	149466.0
ELISA MSD	RBD	Medium	MF17	9	41519.0
ELISA MSD	RBD	Medium	MF18	9	45339.0
ELISA MSD	RBD	Medium	MF20	9	142439.0
ELISA MSD	RBD	Medium	MF21	9	236062.0
ELISA MSD	N	Ctrl	MF1	BL	60.1
ELISA MSD	N	Ctrl	MF2	BL	23.3
ELISA MSD	N	Ctrl	MF3	BL	12.6
ELISA MSD	N	Ctrl	MF4	BL	60.3
ELISA MSD	N	Ctrl	MF5	BL	136.0
ELISA MSD	N	Ctrl	MF6	BL	58.7
ELISA MSD	N	Ctrl	MF7	BL	499.0
ELISA MSD	N	Ctrl	MF8	BL	185.0
ELISA MSD	N	High	MF9	BL	199.0
ELISA MSD	N	High	MF10	BL	277.0
ELISA MSD	N	High	MF11	BL	16.4
ELISA MSD	N	High	MF12	BL	30.3
ELISA MSD	N	High	MF13	BL	27.8
ELISA MSD	N	High	MF14	BL	22.3
ELISA MSD	N	High	MF15	BL	50.2
ELISA MSD	N	High	MF16	BL	36.1
ELISA MSD	N	Medium	MF17	BL	54.3
ELISA MSD	N	Medium	MF18	BL	83.8
ELISA MSD	N	Medium	MF19	BL	35.1
ELISA MSD	N	Medium	MF20	BL	56.5
ELISA MSD	N	Medium	MF21	BL	30.2
ELISA MSD	N	Medium	MF22	BL	87.8
ELISA MSD	N	Medium	MF23	BL	50.2
ELISA MSD	N	Medium	MF24	BL	467.0
ELISA MSD	N	Ctrl	MF1	0	89.0
ELISA MSD	N	Ctrl	MF2	0	30.3
ELISA MSD	N	Ctrl	MF3	0	17.7
ELISA MSD	N	Ctrl	MF4	0	63.4
ELISA MSD	N	Ctrl	MF5	0	148.0
ELISA MSD	N	Ctrl	MF6	0	31.3
ELISA MSD	N	Ctrl	MF7	0	416.0
ELISA MSD	N	Ctrl	MF8	0	127.0
ELISA MSD	N	High	MF9	0	174.0
ELISA MSD	N	High	MF10	0	353.0
ELISA MSD	N	High	MF11	0	15.0
ELISA MSD	N	High	MF12	0	34.3
ELISA MSD	N	High	MF13	0	22.1
ELISA MSD	N	High	MF14	0	48.9
ELISA MSD	N	High	MF15	0	67.3
ELISA MSD	N	High	MF16	0	29.4
ELISA MSD	N	Medium	MF17	0	49.3
ELISA MSD	N	Medium	MF18	0	110.0
ELISA MSD	N	Medium	MF19	0	31.8
ELISA MSD	N	Medium	MF20	0	41.8
ELISA MSD	N	Medium	MF21	0	23.1
ELISA MSD	N	Medium	MF22	0	93.4
ELISA MSD	N	Medium	MF23	0	100.0
ELISA MSD	N	Medium	MF24	0	612.0
ELISA MSD	N	Ctrl	MF1	2	43.0
ELISA MSD	N	Ctrl	MF2	2	40.0
ELISA MSD	N	Ctrl	MF3	2	8.5
ELISA MSD	N	Ctrl	MF4	2	52.9
ELISA MSD	N	Ctrl	MF5	2	62.3
ELISA MSD	N	Ctrl	MF6	2	30.9
ELISA MSD	N	Ctrl	MF7	2	520.0
ELISA MSD	N	Ctrl	MF8	2	159.0
ELISA MSD	N	High	MF9	2	8642.0
ELISA MSD	N	High	MF10	2	2325.0
ELISA MSD	N	High	MF11	2	631.0
ELISA MSD	N	High	MF12	2	64.0
ELISA MSD	N	High	MF13	2	364.0
ELISA MSD	N	High	MF14	2	184.0
ELISA MSD	N	High	MF15	2	53745.0
ELISA MSD	N	High	MF16	2	3358.0
ELISA MSD	N	Medium	MF17	2	237.0
ELISA MSD	N	Medium	MF18	2	371.0
ELISA MSD	N	Medium	MF19	2	231.0
ELISA MSD	N	Medium	MF20	2	381.0
ELISA MSD	N	Medium	MF21	2	320.0
ELISA MSD	N	Medium	MF22	2	6168.0
ELISA MSD	N	Medium	MF23	2	1256.0
ELISA MSD	N	Medium	MF24	2	2951.0
ELISA MSD	N	Ctrl	MF1	3	63.2
ELISA MSD	N	Ctrl	MF2	3	34.1
ELISA MSD	N	Ctrl	MF3	3	7.9
ELISA MSD	N	Ctrl	MF4	3	96.4
ELISA MSD	N	Ctrl	MF5	3	129.0
ELISA MSD	N	Ctrl	MF6	3	46.1
ELISA MSD	N	Ctrl	MF7	3	396.0
ELISA MSD	N	Ctrl	MF8	3	171.0
ELISA MSD	N	High	MF9	3	10832.0
ELISA MSD	N	High	MF10	3	14102.0
ELISA MSD	N	High	MF11	3	14319.0
ELISA MSD	N	High	MF12	3	410.0
ELISA MSD	N	High	MF13	3	6246.0
ELISA MSD	N	High	MF14	3	1864.0
ELISA MSD	N	High	MF15	3	81950.0
ELISA MSD	N	High	MF16	3	13740.0
ELISA MSD	N	Medium	MF17	3	3415.0
ELISA MSD	N	Medium	MF18	3	8375.0
ELISA MSD	N	Medium	MF19	3	596.0
ELISA MSD	N	Medium	MF20	3	616.0
ELISA MSD	N	Medium	MF21	3	933.0
ELISA MSD	N	Medium	MF22	3	9119.0
ELISA MSD	N	Medium	MF23	3	1829.0
ELISA MSD	N	Medium	MF24	3	26991.0
ELISA MSD	N	Ctrl	MF1	4	36.2
ELISA MSD	N	Ctrl	MF2	4	53.7
ELISA MSD	N	Ctrl	MF3	4	37.5
ELISA MSD	N	Ctrl	MF4	4	47.3
ELISA MSD	N	Ctrl	MF5	4	139.0
ELISA MSD	N	Ctrl	MF6	4	23.0
ELISA MSD	N	Ctrl	MF7	4	387.0
ELISA MSD	N	Ctrl	MF8	4	270.0
ELISA MSD	N	High	MF9	4	346701.0
ELISA MSD	N	High	MF10	4	743041.0
ELISA MSD	N	High	MF11	4	469083.0
ELISA MSD	N	High	MF12	4	82759.0
ELISA MSD	N	High	MF13	4	234345.0
ELISA MSD	N	High	MF14	4	204908.0
ELISA MSD	N	High	MF15	4	883964.0
ELISA MSD	N	High	MF16	4	163845.0
ELISA MSD	N	Medium	MF17	4	364881.0
ELISA MSD	N	Medium	MF18	4	971584.0
ELISA MSD	N	Medium	MF19	4	199375.0
ELISA MSD	N	Medium	MF20	4	146806.0
ELISA MSD	N	Medium	MF21	4	159158.0
ELISA MSD	N	Medium	MF22	4	156850.0
ELISA MSD	N	Medium	MF23	4	213459.0
ELISA MSD	N	Medium	MF24	4	571390.0
ELISA MSD	N	Ctrl	MF1	5	47.4
ELISA MSD	N	Ctrl	MF2	5	49.8
ELISA MSD	N	Ctrl	MF3	5	25.2
ELISA MSD	N	Ctrl	MF4	5	65.4
ELISA MSD	N	Ctrl	MF5	5	274.0
ELISA MSD	N	Ctrl	MF6	5	21.2
ELISA MSD	N	Ctrl	MF7	5	335.0
ELISA MSD	N	Ctrl	MF8	5	222.0
ELISA MSD	N	High	MF9	5	627728.0
ELISA MSD	N	High	MF10	5	711232.0
ELISA MSD	N	High	MF11	5	393459.0
ELISA MSD	N	High	MF12	5	82759.0
ELISA MSD	N	High	MF13	5	333954.0
ELISA MSD	N	High	MF14	5	251991.0
ELISA MSD	N	High	MF15	5	1020252.0
ELISA MSD	N	High	MF16	5	146966.0
ELISA MSD	N	Medium	MF17	5	492063.0
ELISA MSD	N	Medium	MF18	5	838854.0
ELISA MSD	N	Medium	MF19	5	379960.0
ELISA MSD	N	Medium	MF20	5	180551.0
ELISA MSD	N	Medium	MF21	5	344174.0
ELISA MSD	N	Medium	MF22	5	269999.0
ELISA MSD	N	Medium	MF23	5	223713.0
ELISA MSD	N	Medium	MF24	5	685581.0
ELISA MSD	N	Ctrl	MF1	7	109.0
ELISA MSD	N	Ctrl	MF2	7	23.6
ELISA MSD	N	Ctrl	MF3	7	9.4
ELISA MSD	N	Ctrl	MF4	7	127.0
ELISA MSD	N	Ctrl	MF5	7	74.6
ELISA MSD	N	Ctrl	MF6	7	54.2
ELISA MSD	N	Ctrl	MF7	7	463.0
ELISA MSD	N	Ctrl	MF8	7	170.0
ELISA MSD	N	High	MF9	7	398302.0
ELISA MSD	N	High	MF10	7	368738.0
ELISA MSD	N	High	MF11	7	223114.0
ELISA MSD	N	High	MF12	7	87796.0
ELISA MSD	N	High	MF13	7	233358.0
ELISA MSD	N	High	MF14	7	184641.0
ELISA MSD	N	High	MF15	7	669517.0
ELISA MSD	N	High	MF16	7	199724.0
ELISA MSD	N	Medium	MF17	7	247420.0
ELISA MSD	N	Medium	MF18	7	373949.0
ELISA MSD	N	Medium	MF19	7	572596.0
ELISA MSD	N	Medium	MF20	7	214773.0
ELISA MSD	N	Medium	MF21	7	394435.0
ELISA MSD	N	Medium	MF22	7	177924.0
ELISA MSD	N	Medium	MF23	7	147114.0
ELISA MSD	N	Medium	MF24	7	428528.0
ELISA MSD	N	Ctrl	MF1	8	115.0
ELISA MSD	N	Ctrl	MF2	8	72.6
ELISA MSD	N	Ctrl	MF3	8	101.0
ELISA MSD	N	Ctrl	MF4	8	198.0
ELISA MSD	N	Ctrl	MF5	8	324.0
ELISA MSD	N	Ctrl	MF6	8	74.4
ELISA MSD	N	Ctrl	MF7	8	373.0
ELISA MSD	N	Ctrl	MF8	8	533.0
ELISA MSD	N	High	MF9	8	366702.0
ELISA MSD	N	High	MF10	8	292361.0
ELISA MSD	N	High	MF11	8	89793.0
ELISA MSD	N	High	MF12	8	82341.0
ELISA MSD	N	High	MF13	8	187931.0
ELISA MSD	N	High	MF14	8	101278.0
ELISA MSD	N	High	MF15	8	343677.0
ELISA MSD	N	High	MF16	8	103405.0
ELISA MSD	N	Medium	MF17	8	182937.0
ELISA MSD	N	Medium	MF18	8	292682.0
ELISA MSD	N	Medium	MF19	8	353928.0
ELISA MSD	N	Medium	MF20	8	122320.0
ELISA MSD	N	Medium	MF21	8	284357.0
ELISA MSD	N	Medium	MF22	8	123855.0
ELISA MSD	N	Medium	MF23	8	128710.0
ELISA MSD	N	Medium	MF24	8	327629.0
ELISA MSD	N	Ctrl	MF1	9	135.0
ELISA MSD	N	Ctrl	MF3	9	4958.0
ELISA MSD	N	Ctrl	MF5	9	496.0
ELISA MSD	N	Ctrl	MF6	9	117.0
ELISA MSD	N	High	MF9	9	241446.0
ELISA MSD	N	High	MF12	9	131153.0
ELISA MSD	N	High	MF14	9	93032.0
ELISA MSD	N	High	MF15	9	250838.0
ELISA MSD	N	Medium	MF17	9	138429.0
ELISA MSD	N	Medium	MF18	9	147149.0
ELISA MSD	N	Medium	MF20	9	93931.0
ELISA MSD	N	Medium	MF21	9	317454.0

## Sheet: Fig S2a, S2b; Fig 4c
Fig S2a, S2b; Fig 4c
Assay	Group	Animal	Time point (weeks post first immunization)	Value
Neutralizing antibody	Ctrl	MF1	0	<LoD			<LoD	Under the limit of detection
Neutralizing antibody	Ctrl	MF2	0	<LoD
Neutralizing antibody	Ctrl	MF3	0	<LoD
Neutralizing antibody	Ctrl	MF4	0	<LoD
Neutralizing antibody	Ctrl	MF5	0	<LoD
Neutralizing antibody	Ctrl	MF6	0	<LoD
Neutralizing antibody	Ctrl	MF7	0	<LoD
Neutralizing antibody	Ctrl	MF8	0	<LoD
Neutralizing antibody	High	MF9	0	<LoD
Neutralizing antibody	High	MF10	0	<LoD
Neutralizing antibody	High	MF11	0	<LoD
Neutralizing antibody	High	MF12	0	<LoD
Neutralizing antibody	High	MF13	0	<LoD
Neutralizing antibody	High	MF14	0	<LoD
Neutralizing antibody	High	MF15	0	<LoD
Neutralizing antibody	High	MF16	0	<LoD
Neutralizing antibody	Medium	MF17	0	<LoD
Neutralizing antibody	Medium	MF18	0	<LoD
Neutralizing antibody	Medium	MF19	0	<LoD
Neutralizing antibody	Medium	MF20	0	<LoD
Neutralizing antibody	Medium	MF21	0	<LoD
Neutralizing antibody	Medium	MF22	0	<LoD
Neutralizing antibody	Medium	MF23	0	<LoD
Neutralizing antibody	Medium	MF24	0	<LoD
Neutralizing antibody	Ctrl	MF1	2	<LoD
Neutralizing antibody	Ctrl	MF2	2	<LoD
Neutralizing antibody	Ctrl	MF3	2	<LoD
Neutralizing antibody	Ctrl	MF4	2	<LoD
Neutralizing antibody	Ctrl	MF5	2	<LoD
Neutralizing antibody	Ctrl	MF6	2	<LoD
Neutralizing antibody	Ctrl	MF7	2	<LoD
Neutralizing antibody	Ctrl	MF8	2	<LoD
Neutralizing antibody	High	MF9	2	<LoD
Neutralizing antibody	High	MF10	2	<LoD
Neutralizing antibody	High	MF11	2	6
Neutralizing antibody	High	MF12	2	<LoD
Neutralizing antibody	High	MF13	2	<LoD
Neutralizing antibody	High	MF14	2	<LoD
Neutralizing antibody	High	MF15	2	<LoD
Neutralizing antibody	High	MF16	2	<LoD
Neutralizing antibody	Medium	MF17	2	<LoD
Neutralizing antibody	Medium	MF18	2	<LoD
Neutralizing antibody	Medium	MF19	2	<LoD
Neutralizing antibody	Medium	MF20	2	<LoD
Neutralizing antibody	Medium	MF21	2	<LoD
Neutralizing antibody	Medium	MF22	2	<LoD
Neutralizing antibody	Medium	MF23	2	<LoD
Neutralizing antibody	Medium	MF24	2	<LoD
Neutralizing antibody	Ctrl	MF1	3	<LoD
Neutralizing antibody	Ctrl	MF2	3	<LoD
Neutralizing antibody	Ctrl	MF3	3	<LoD
Neutralizing antibody	Ctrl	MF4	3	<LoD
Neutralizing antibody	Ctrl	MF5	3	<LoD
Neutralizing antibody	Ctrl	MF6	3	<LoD
Neutralizing antibody	Ctrl	MF7	3	<LoD
Neutralizing antibody	Ctrl	MF8	3	<LoD
Neutralizing antibody	High	MF9	3	<LoD
Neutralizing antibody	High	MF10	3	<LoD
Neutralizing antibody	High	MF11	3	<LoD
Neutralizing antibody	High	MF12	3	<LoD
Neutralizing antibody	High	MF13	3	<LoD
Neutralizing antibody	High	MF14	3	<LoD
Neutralizing antibody	High	MF15	3	<LoD
Neutralizing antibody	High	MF16	3	9
Neutralizing antibody	Medium	MF17	3	<LoD
Neutralizing antibody	Medium	MF18	3	<LoD
Neutralizing antibody	Medium	MF19	3	<LoD
Neutralizing antibody	Medium	MF20	3	<LoD
Neutralizing antibody	Medium	MF21	3	<LoD
Neutralizing antibody	Medium	MF22	3	<LoD
Neutralizing antibody	Medium	MF23	3	<LoD
Neutralizing antibody	Medium	MF24	3	<LoD
Neutralizing antibody	Ctrl	MF1	4	<LoD
Neutralizing antibody	Ctrl	MF2	4	<LoD
Neutralizing antibody	Ctrl	MF3	4	<LoD
Neutralizing antibody	Ctrl	MF4	4	<LoD
Neutralizing antibody	Ctrl	MF5	4	<LoD
Neutralizing antibody	Ctrl	MF6	4	<LoD
Neutralizing antibody	Ctrl	MF7	4	<LoD
Neutralizing antibody	Ctrl	MF8	4	<LoD
Neutralizing antibody	High	MF9	4	125
Neutralizing antibody	High	MF10	4	205
Neutralizing antibody	High	MF11	4	38
Neutralizing antibody	High	MF12	4	12
Neutralizing antibody	High	MF13	4	87
Neutralizing antibody	High	MF14	4	30
Neutralizing antibody	High	MF15	4	129
Neutralizing antibody	High	MF16	4	204
Neutralizing antibody	Medium	MF17	4	22
Neutralizing antibody	Medium	MF18	4	21
Neutralizing antibody	Medium	MF19	4	18
Neutralizing antibody	Medium	MF20	4	31
Neutralizing antibody	Medium	MF21	4	42
Neutralizing antibody	Medium	MF22	4	16
Neutralizing antibody	Medium	MF23	4	11
Neutralizing antibody	Medium	MF24	4	39
Neutralizing antibody	Ctrl	MF1	5	<LoD
Neutralizing antibody	Ctrl	MF2	5	<LoD
Neutralizing antibody	Ctrl	MF3	5	<LoD
Neutralizing antibody	Ctrl	MF4	5	<LoD
Neutralizing antibody	Ctrl	MF5	5	<LoD
Neutralizing antibody	Ctrl	MF6	5	<LoD
Neutralizing antibody	Ctrl	MF7	5	<LoD
Neutralizing antibody	Ctrl	MF8	5	<LoD
Neutralizing antibody	High	MF9	5	163
Neutralizing antibody	High	MF10	5	83
Neutralizing antibody	High	MF11	5	80
Neutralizing antibody	High	MF12	5	23
Neutralizing antibody	High	MF13	5	134
Neutralizing antibody	High	MF14	5	38
Neutralizing antibody	High	MF15	5	253
Neutralizing antibody	High	MF16	5	134
Neutralizing antibody	Medium	MF17	5	15
Neutralizing antibody	Medium	MF18	5	40
Neutralizing antibody	Medium	MF19	5	39
Neutralizing antibody	Medium	MF20	5	28
Neutralizing antibody	Medium	MF21	5	35
Neutralizing antibody	Medium	MF22	5	46
Neutralizing antibody	Medium	MF23	5	8
Neutralizing antibody	Medium	MF24	5	47
Neutralizing antibody	Ctrl	MF1	7	<LoD
Neutralizing antibody	Ctrl	MF2	7	<LoD
Neutralizing antibody	Ctrl	MF3	7	<LoD
Neutralizing antibody	Ctrl	MF4	7	<LoD
Neutralizing antibody	Ctrl	MF5	7	<LoD
Neutralizing antibody	Ctrl	MF6	7	<LoD
Neutralizing antibody	Ctrl	MF7	7	<LoD
Neutralizing antibody	Ctrl	MF8	7	<LoD
Neutralizing antibody	High	MF9	7	109
Neutralizing antibody	High	MF10	7	38
Neutralizing antibody	High	MF11	7	52
Neutralizing antibody	High	MF12	7	9
Neutralizing antibody	High	MF13	7	53
Neutralizing antibody	High	MF14	7	37
Neutralizing antibody	High	MF15	7	134
Neutralizing antibody	High	MF16	7	168
Neutralizing antibody	Medium	MF17	7	23
Neutralizing antibody	Medium	MF18	7	27
Neutralizing antibody	Medium	MF19	7	35
Neutralizing antibody	Medium	MF20	7	33
Neutralizing antibody	Medium	MF21	7	46
Neutralizing antibody	Medium	MF22	7	48
Neutralizing antibody	Medium	MF23	7	13
Neutralizing antibody	Medium	MF24	7	46
Neutralizing antibody	Ctrl	MF1	8	<LoD
Neutralizing antibody	Ctrl	MF2	8	<LoD
Neutralizing antibody	Ctrl	MF3	8	<LoD
Neutralizing antibody	Ctrl	MF4	8	<LoD
Neutralizing antibody	Ctrl	MF5	8	<LoD
Neutralizing antibody	Ctrl	MF6	8	<LoD
Neutralizing antibody	Ctrl	MF7	8	<LoD
Neutralizing antibody	Ctrl	MF8	8	<LoD
Neutralizing antibody	High	MF9	8	39
Neutralizing antibody	High	MF10	8	79
Neutralizing antibody	High	MF11	8	37
Neutralizing antibody	High	MF12	8	16
Neutralizing antibody	High	MF13	8	44
Neutralizing antibody	High	MF14	8	16
Neutralizing antibody	High	MF15	8	56
Neutralizing antibody	High	MF16	8	104
Neutralizing antibody	Medium	MF17	8	17
Neutralizing antibody	Medium	MF18	8	28
Neutralizing antibody	Medium	MF19	8	44
Neutralizing antibody	Medium	MF20	8	17
Neutralizing antibody	Medium	MF21	8	69
Neutralizing antibody	Medium	MF22	8	30
Neutralizing antibody	Medium	MF23	8	7
Neutralizing antibody	Medium	MF24	8	47
Neutralizing antibody	Ctrl	MF1	9	<LoD
Neutralizing antibody	Ctrl	MF3	9	9
Neutralizing antibody	Ctrl	MF5	9	<LoD
Neutralizing antibody	Ctrl	MF6	9	<LoD
Neutralizing antibody	High	MF9	9	45
Neutralizing antibody	High	MF12	9	37
Neutralizing antibody	High	MF14	9	18
Neutralizing antibody	High	MF15	9	46
Neutralizing antibody	Medium	MF17	9	11
Neutralizing antibody	Medium	MF18	9	11
Neutralizing antibody	Medium	MF20	9	23
Neutralizing antibody	Medium	MF21	9	50

## Sheet: Fig 2c
Fig 2c
Assay	Antibody	Group	Animal	Time point (weeks post first immunization)	Value
Neutralization (NT50 titer)	n.a.	Ctrl	MF1	5	<LoQ			n.a.	Not applicable
Neutralization (NT50 titer)	n.a.	Ctrl	MF2	5	<LoQ			<LoQ	Under the limit of quantification
Neutralization (NT50 titer)	n.a.	Ctrl	MF3	5	<LoQ
Neutralization (NT50 titer)	n.a.	Ctrl	MF4	5	<LoQ
Neutralization (NT50 titer)	n.a.	Ctrl	MF5	5	<LoQ
Neutralization (NT50 titer)	n.a.	Ctrl	MF6	5	<LoQ
Neutralization (NT50 titer)	n.a.	Ctrl	MF7	5	<LoQ
Neutralization (NT50 titer)	n.a.	Ctrl	MF8	5	<LoQ
Neutralization (NT50 titer)	n.a.	High	MF9	5	163
Neutralization (NT50 titer)	n.a.	High	MF10	5	83
Neutralization (NT50 titer)	n.a.	High	MF11	5	80
Neutralization (NT50 titer)	n.a.	High	MF12	5	23
Neutralization (NT50 titer)	n.a.	High	MF13	5	134
Neutralization (NT50 titer)	n.a.	High	MF14	5	38
Neutralization (NT50 titer)	n.a.	High	MF15	5	253
Neutralization (NT50 titer)	n.a.	High	MF16	5	134
Neutralization (NT50 titer)	n.a.	Medium	MF17	5	15
Neutralization (NT50 titer)	n.a.	Medium	MF18	5	40
Neutralization (NT50 titer)	n.a.	Medium	MF19	5	39
Neutralization (NT50 titer)	n.a.	Medium	MF20	5	28
Neutralization (NT50 titer)	n.a.	Medium	MF21	5	35
Neutralization (NT50 titer)	n.a.	Medium	MF22	5	46
Neutralization (NT50 titer)	n.a.	Medium	MF23	5	8
Neutralization (NT50 titer)	n.a.	Medium	MF24	5	47
ACE-2 binding inhibition (% of inhibition)	S WA1	Ctrl	MF1	7	0
ACE-2 binding inhibition (% of inhibition)	S WA1	Ctrl	MF2	7	9
ACE-2 binding inhibition (% of inhibition)	S WA1	Ctrl	MF3	7	0
ACE-2 binding inhibition (% of inhibition)	S WA1	Ctrl	MF4	7	0
ACE-2 binding inhibition (% of inhibition)	S WA1	Ctrl	MF5	7	0
ACE-2 binding inhibition (% of inhibition)	S WA1	Ctrl	MF6	7	0
ACE-2 binding inhibition (% of inhibition)	S WA1	Ctrl	MF7	7	0
ACE-2 binding inhibition (% of inhibition)	S WA1	Ctrl	MF8	7	9
ACE-2 binding inhibition (% of inhibition)	S WA1	High	MF9	7	100
ACE-2 binding inhibition (% of inhibition)	S WA1	High	MF10	7	100
ACE-2 binding inhibition (% of inhibition)	S WA1	High	MF11	7	100
ACE-2 binding inhibition (% of inhibition)	S WA1	High	MF12	7	98
ACE-2 binding inhibition (% of inhibition)	S WA1	High	MF13	7	99
ACE-2 binding inhibition (% of inhibition)	S WA1	High	MF14	7	100
ACE-2 binding inhibition (% of inhibition)	S WA1	High	MF15	7	100
ACE-2 binding inhibition (% of inhibition)	S WA1	High	MF16	7	100
ACE-2 binding inhibition (% of inhibition)	S WA1	Medium	MF17	7	99
ACE-2 binding inhibition (% of inhibition)	S WA1	Medium	MF18	7	100
ACE-2 binding inhibition (% of inhibition)	S WA1	Medium	MF19	7	99
ACE-2 binding inhibition (% of inhibition)	S WA1	Medium	MF20	7	100
ACE-2 binding inhibition (% of inhibition)	S WA1	Medium	MF21	7	100
ACE-2 binding inhibition (% of inhibition)	S WA1	Medium	MF22	7	100
ACE-2 binding inhibition (% of inhibition)	S WA1	Medium	MF23	7	99
ACE-2 binding inhibition (% of inhibition)	S WA1	Medium	MF24	7	100
ACE-2 binding inhibition (% of inhibition)	S B.1.1.7	Ctrl	MF1	7	5
ACE-2 binding inhibition (% of inhibition)	S B.1.1.7	Ctrl	MF2	7	8
ACE-2 binding inhibition (% of inhibition)	S B.1.1.7	Ctrl	MF3	7	0
ACE-2 binding inhibition (% of inhibition)	S B.1.1.7	Ctrl	MF4	7	0
ACE-2 binding inhibition (% of inhibition)	S B.1.1.7	Ctrl	MF5	7	0
ACE-2 binding inhibition (% of inhibition)	S B.1.1.7	Ctrl	MF6	7	0
ACE-2 binding inhibition (% of inhibition)	S B.1.1.7	Ctrl	MF7	7	6
ACE-2 binding inhibition (% of inhibition)	S B.1.1.7	Ctrl	MF8	7	6
ACE-2 binding inhibition (% of inhibition)	S B.1.1.7	High	MF9	7	100
ACE-2 binding inhibition (% of inhibition)	S B.1.1.7	High	MF10	7	100
ACE-2 binding inhibition (% of inhibition)	S B.1.1.7	High	MF11	7	100
ACE-2 binding inhibition (% of inhibition)	S B.1.1.7	High	MF12	7	96
ACE-2 binding inhibition (% of inhibition)	S B.1.1.7	High	MF13	7	100
ACE-2 binding inhibition (% of inhibition)	S B.1.1.7	High	MF14	7	99
ACE-2 binding inhibition (% of inhibition)	S B.1.1.7	High	MF15	7	100
ACE-2 binding inhibition (% of inhibition)	S B.1.1.7	High	MF16	7	100
ACE-2 binding inhibition (% of inhibition)	S B.1.1.7	Medium	MF17	7	99
ACE-2 binding inhibition (% of inhibition)	S B.1.1.7	Medium	MF18	7	99
ACE-2 binding inhibition (% of inhibition)	S B.1.1.7	Medium	MF19	7	99
ACE-2 binding inhibition (% of inhibition)	S B.1.1.7	Medium	MF20	7	99
ACE-2 binding inhibition (% of inhibition)	S B.1.1.7	Medium	MF21	7	100
ACE-2 binding inhibition (% of inhibition)	S B.1.1.7	Medium	MF22	7	99
ACE-2 binding inhibition (% of inhibition)	S B.1.1.7	Medium	MF23	7	99
ACE-2 binding inhibition (% of inhibition)	S B.1.1.7	Medium	MF24	7	100
ACE-2 binding inhibition (% of inhibition)	S B.1.351	Ctrl	MF1	7	0
ACE-2 binding inhibition (% of inhibition)	S B.1.351	Ctrl	MF2	7	0
ACE-2 binding inhibition (% of inhibition)	S B.1.351	Ctrl	MF3	7	0
ACE-2 binding inhibition (% of inhibition)	S B.1.351	Ctrl	MF4	7	0
ACE-2 binding inhibition (% of inhibition)	S B.1.351	Ctrl	MF5	7	0
ACE-2 binding inhibition (% of inhibition)	S B.1.351	Ctrl	MF6	7	0
ACE-2 binding inhibition (% of inhibition)	S B.1.351	Ctrl	MF7	7	0
ACE-2 binding inhibition (% of inhibition)	S B.1.351	Ctrl	MF8	7	0
ACE-2 binding inhibition (% of inhibition)	S B.1.351	High	MF9	7	97
ACE-2 binding inhibition (% of inhibition)	S B.1.351	High	MF10	7	98
ACE-2 binding inhibition (% of inhibition)	S B.1.351	High	MF11	7	99
ACE-2 binding inhibition (% of inhibition)	S B.1.351	High	MF12	7	60
ACE-2 binding inhibition (% of inhibition)	S B.1.351	High	MF13	7	91
ACE-2 binding inhibition (% of inhibition)	S B.1.351	High	MF14	7	95
ACE-2 binding inhibition (% of inhibition)	S B.1.351	High	MF15	7	98
ACE-2 binding inhibition (% of inhibition)	S B.1.351	High	MF16	7	97
ACE-2 binding inhibition (% of inhibition)	S B.1.351	Medium	MF17	7	85
ACE-2 binding inhibition (% of inhibition)	S B.1.351	Medium	MF18	7	95
ACE-2 binding inhibition (% of inhibition)	S B.1.351	Medium	MF19	7	82
ACE-2 binding inhibition (% of inhibition)	S B.1.351	Medium	MF20	7	94
ACE-2 binding inhibition (% of inhibition)	S B.1.351	Medium	MF21	7	100
ACE-2 binding inhibition (% of inhibition)	S B.1.351	Medium	MF22	7	95
ACE-2 binding inhibition (% of inhibition)	S B.1.351	Medium	MF23	7	90
ACE-2 binding inhibition (% of inhibition)	S B.1.351	Medium	MF24	7	99
ACE-2 binding inhibition (% of inhibition)	S B.617.2 + AY.4 alt seq 2	Ctrl	MF1	7	0
ACE-2 binding inhibition (% of inhibition)	S B.617.2 + AY.4 alt seq 2	Ctrl	MF2	7	0
ACE-2 binding inhibition (% of inhibition)	S B.617.2 + AY.4 alt seq 2	Ctrl	MF3	7	0
ACE-2 binding inhibition (% of inhibition)	S B.617.2 + AY.4 alt seq 2	Ctrl	MF4	7	0
ACE-2 binding inhibition (% of inhibition)	S B.617.2 + AY.4 alt seq 2	Ctrl	MF5	7	0
ACE-2 binding inhibition (% of inhibition)	S B.617.2 + AY.4 alt seq 2	Ctrl	MF6	7	0
ACE-2 binding inhibition (% of inhibition)	S B.617.2 + AY.4 alt seq 2	Ctrl	MF7	7	0
ACE-2 binding inhibition (% of inhibition)	S B.617.2 + AY.4 alt seq 2	Ctrl	MF8	7	0
ACE-2 binding inhibition (% of inhibition)	S B.617.2 + AY.4 alt seq 2	High	MF9	7	100
ACE-2 binding inhibition (% of inhibition)	S B.617.2 + AY.4 alt seq 2	High	MF10	7	99
ACE-2 binding inhibition (% of inhibition)	S B.617.2 + AY.4 alt seq 2	High	MF11	7	99
ACE-2 binding inhibition (% of inhibition)	S B.617.2 + AY.4 alt seq 2	High	MF12	7	94
ACE-2 binding inhibition (% of inhibition)	S B.617.2 + AY.4 alt seq 2	High	MF13	7	99
ACE-2 binding inhibition (% of inhibition)	S B.617.2 + AY.4 alt seq 2	High	MF14	7	99
ACE-2 binding inhibition (% of inhibition)	S B.617.2 + AY.4 alt seq 2	High	MF15	7	100
ACE-2 binding inhibition (% of inhibition)	S B.617.2 + AY.4 alt seq 2	High	MF16	7	100
ACE-2 binding inhibition (% of inhibition)	S B.617.2 + AY.4 alt seq 2	Medium	MF17	7	98
ACE-2 binding inhibition (% of inhibition)	S B.617.2 + AY.4 alt seq 2	Medium	MF18	7	99
ACE-2 binding inhibition (% of inhibition)	S B.617.2 + AY.4 alt seq 2	Medium	MF19	7	99
ACE-2 binding inhibition (% of inhibition)	S B.617.2 + AY.4 alt seq 2	Medium	MF20	7	99
ACE-2 binding inhibition (% of inhibition)	S B.617.2 + AY.4 alt seq 2	Medium	MF21	7	100
ACE-2 binding inhibition (% of inhibition)	S B.617.2 + AY.4 alt seq 2	Medium	MF22	7	99
ACE-2 binding inhibition (% of inhibition)	S B.617.2 + AY.4 alt seq 2	Medium	MF23	7	98
ACE-2 binding inhibition (% of inhibition)	S B.617.2 + AY.4 alt seq 2	Medium	MF24	7	99
ACE-2 binding inhibition (% of inhibition)	S B.1.1.529 + BA.1	Ctrl	MF1	7	2
ACE-2 binding inhibition (% of inhibition)	S B.1.1.529 + BA.1	Ctrl	MF2	7	0
ACE-2 binding inhibition (% of inhibition)	S B.1.1.529 + BA.1	Ctrl	MF3	7	0
ACE-2 binding inhibition (% of inhibition)	S B.1.1.529 + BA.1	Ctrl	MF4	7	0
ACE-2 binding inhibition (% of inhibition)	S B.1.1.529 + BA.1	Ctrl	MF5	7	0
ACE-2 binding inhibition (% of inhibition)	S B.1.1.529 + BA.1	Ctrl	MF6	7	0
ACE-2 binding inhibition (% of inhibition)	S B.1.1.529 + BA.1	Ctrl	MF7	7	0
ACE-2 binding inhibition (% of inhibition)	S B.1.1.529 + BA.1	Ctrl	MF8	7	0
ACE-2 binding inhibition (% of inhibition)	S B.1.1.529 + BA.1	High	MF9	7	88
ACE-2 binding inhibition (% of inhibition)	S B.1.1.529 + BA.1	High	MF10	7	84
ACE-2 binding inhibition (% of inhibition)	S B.1.1.529 + BA.1	High	MF11	7	65
ACE-2 binding inhibition (% of inhibition)	S B.1.1.529 + BA.1	High	MF12	7	0
ACE-2 binding inhibition (% of inhibition)	S B.1.1.529 + BA.1	High	MF13	7	52
ACE-2 binding inhibition (% of inhibition)	S B.1.1.529 + BA.1	High	MF14	7	49
ACE-2 binding inhibition (% of inhibition)	S B.1.1.529 + BA.1	High	MF15	7	84
ACE-2 binding inhibition (% of inhibition)	S B.1.1.529 + BA.1	High	MF16	7	69
ACE-2 binding inhibition (% of inhibition)	S B.1.1.529 + BA.1	Medium	MF17	7	43
ACE-2 binding inhibition (% of inhibition)	S B.1.1.529 + BA.1	Medium	MF18	7	62
ACE-2 binding inhibition (% of inhibition)	S B.1.1.529 + BA.1	Medium	MF19	7	53
ACE-2 binding inhibition (% of inhibition)	S B.1.1.529 + BA.1	Medium	MF20	7	59
ACE-2 binding inhibition (% of inhibition)	S B.1.1.529 + BA.1	Medium	MF21	7	79
ACE-2 binding inhibition (% of inhibition)	S B.1.1.529 + BA.1	Medium	MF22	7	50
ACE-2 binding inhibition (% of inhibition)	S B.1.1.529 + BA.1	Medium	MF23	7	29
ACE-2 binding inhibition (% of inhibition)	S B.1.1.529 + BA.1	Medium	MF24	7	51
ACE-2 binding inhibition (% of inhibition)	S BA.2	Ctrl	MF1	7	16
ACE-2 binding inhibition (% of inhibition)	S BA.2	Ctrl	MF2	7	15
ACE-2 binding inhibition (% of inhibition)	S BA.2	Ctrl	MF3	7	9
ACE-2 binding inhibition (% of inhibition)	S BA.2	Ctrl	MF4	7	12
ACE-2 binding inhibition (% of inhibition)	S BA.2	Ctrl	MF5	7	10
ACE-2 binding inhibition (% of inhibition)	S BA.2	Ctrl	MF6	7	14
ACE-2 binding inhibition (% of inhibition)	S BA.2	Ctrl	MF7	7	6
ACE-2 binding inhibition (% of inhibition)	S BA.2	Ctrl	MF8	7	20
ACE-2 binding inhibition (% of inhibition)	S BA.2	High	MF9	7	86
ACE-2 binding inhibition (% of inhibition)	S BA.2	High	MF10	7	40
ACE-2 binding inhibition (% of inhibition)	S BA.2	High	MF11	7	59
ACE-2 binding inhibition (% of inhibition)	S BA.2	High	MF12	7	0
ACE-2 binding inhibition (% of inhibition)	S BA.2	High	MF13	7	30
ACE-2 binding inhibition (% of inhibition)	S BA.2	High	MF14	7	30
ACE-2 binding inhibition (% of inhibition)	S BA.2	High	MF15	7	74
ACE-2 binding inhibition (% of inhibition)	S BA.2	High	MF16	7	56
ACE-2 binding inhibition (% of inhibition)	S BA.2	Medium	MF17	7	19
ACE-2 binding inhibition (% of inhibition)	S BA.2	Medium	MF18	7	51
ACE-2 binding inhibition (% of inhibition)	S BA.2	Medium	MF19	7	12
ACE-2 binding inhibition (% of inhibition)	S BA.2	Medium	MF20	7	53
ACE-2 binding inhibition (% of inhibition)	S BA.2	Medium	MF21	7	96
ACE-2 binding inhibition (% of inhibition)	S BA.2	Medium	MF22	7	29
ACE-2 binding inhibition (% of inhibition)	S BA.2	Medium	MF23	7	5
ACE-2 binding inhibition (% of inhibition)	S BA.2	Medium	MF24	7	40
ACE-2 binding inhibition (% of inhibition)	S BA.2.12.1	Ctrl	MF1	7	17
ACE-2 binding inhibition (% of inhibition)	S BA.2.12.1	Ctrl	MF2	7	18
ACE-2 binding inhibition (% of inhibition)	S BA.2.12.1	Ctrl	MF3	7	4
ACE-2 binding inhibition (% of inhibition)	S BA.2.12.1	Ctrl	MF4	7	14
ACE-2 binding inhibition (% of inhibition)	S BA.2.12.1	Ctrl	MF5	7	13
ACE-2 binding inhibition (% of inhibition)	S BA.2.12.1	Ctrl	MF6	7	18
ACE-2 binding inhibition (% of inhibition)	S BA.2.12.1	Ctrl	MF7	7	13
ACE-2 binding inhibition (% of inhibition)	S BA.2.12.1	Ctrl	MF8	7	21
ACE-2 binding inhibition (% of inhibition)	S BA.2.12.1	High	MF9	7	90
ACE-2 binding inhibition (% of inhibition)	S BA.2.12.1	High	MF10	7	58
ACE-2 binding inhibition (% of inhibition)	S BA.2.12.1	High	MF11	7	78
ACE-2 binding inhibition (% of inhibition)	S BA.2.12.1	High	MF12	7	8
ACE-2 binding inhibition (% of inhibition)	S BA.2.12.1	High	MF13	7	54
ACE-2 binding inhibition (% of inhibition)	S BA.2.12.1	High	MF14	7	52
ACE-2 binding inhibition (% of inhibition)	S BA.2.12.1	High	MF15	7	82
ACE-2 binding inhibition (% of inhibition)	S BA.2.12.1	High	MF16	7	75
ACE-2 binding inhibition (% of inhibition)	S BA.2.12.1	Medium	MF17	7	45
ACE-2 binding inhibition (% of inhibition)	S BA.2.12.1	Medium	MF18	7	63
ACE-2 binding inhibition (% of inhibition)	S BA.2.12.1	Medium	MF19	7	43
ACE-2 binding inhibition (% of inhibition)	S BA.2.12.1	Medium	MF20	7	68
ACE-2 binding inhibition (% of inhibition)	S BA.2.12.1	Medium	MF21	7	97
ACE-2 binding inhibition (% of inhibition)	S BA.2.12.1	Medium	MF22	7	60
ACE-2 binding inhibition (% of inhibition)	S BA.2.12.1	Medium	MF23	7	46
ACE-2 binding inhibition (% of inhibition)	S BA.2.12.1	Medium	MF24	7	57
ACE-2 binding inhibition (% of inhibition)	S BA.2.75	Ctrl	MF1	7	0
ACE-2 binding inhibition (% of inhibition)	S BA.2.75	Ctrl	MF2	7	0
ACE-2 binding inhibition (% of inhibition)	S BA.2.75	Ctrl	MF3	7	0
ACE-2 binding inhibition (% of inhibition)	S BA.2.75	Ctrl	MF4	7	0
ACE-2 binding inhibition (% of inhibition)	S BA.2.75	Ctrl	MF5	7	0
ACE-2 binding inhibition (% of inhibition)	S BA.2.75	Ctrl	MF6	7	0
ACE-2 binding inhibition (% of inhibition)	S BA.2.75	Ctrl	MF7	7	0
ACE-2 binding inhibition (% of inhibition)	S BA.2.75	Ctrl	MF8	7	0
ACE-2 binding inhibition (% of inhibition)	S BA.2.75	High	MF9	7	84
ACE-2 binding inhibition (% of inhibition)	S BA.2.75	High	MF10	7	67
ACE-2 binding inhibition (% of inhibition)	S BA.2.75	High	MF11	7	61
ACE-2 binding inhibition (% of inhibition)	S BA.2.75	High	MF12	7	11
ACE-2 binding inhibition (% of inhibition)	S BA.2.75	High	MF13	7	51
ACE-2 binding inhibition (% of inhibition)	S BA.2.75	High	MF14	7	33
ACE-2 binding inhibition (% of inhibition)	S BA.2.75	High	MF15	7	73
ACE-2 binding inhibition (% of inhibition)	S BA.2.75	High	MF16	7	68
ACE-2 binding inhibition (% of inhibition)	S BA.2.75	Medium	MF17	7	47
ACE-2 binding inhibition (% of inhibition)	S BA.2.75	Medium	MF18	7	61
ACE-2 binding inhibition (% of inhibition)	S BA.2.75	Medium	MF19	7	42
ACE-2 binding inhibition (% of inhibition)	S BA.2.75	Medium	MF20	7	55
ACE-2 binding inhibition (% of inhibition)	S BA.2.75	Medium	MF21	7	89
ACE-2 binding inhibition (% of inhibition)	S BA.2.75	Medium	MF22	7	65
ACE-2 binding inhibition (% of inhibition)	S BA.2.75	Medium	MF23	7	24
ACE-2 binding inhibition (% of inhibition)	S BA.2.75	Medium	MF24	7	86
ACE-2 binding inhibition (% of inhibition)	S BA.5	Ctrl	MF1	7	0
ACE-2 binding inhibition (% of inhibition)	S BA.5	Ctrl	MF2	7	0
ACE-2 binding inhibition (% of inhibition)	S BA.5	Ctrl	MF3	7	0
ACE-2 binding inhibition (% of inhibition)	S BA.5	Ctrl	MF4	7	0
ACE-2 binding inhibition (% of inhibition)	S BA.5	Ctrl	MF5	7	0
ACE-2 binding inhibition (% of inhibition)	S BA.5	Ctrl	MF6	7	0
ACE-2 binding inhibition (% of inhibition)	S BA.5	Ctrl	MF7	7	0
ACE-2 binding inhibition (% of inhibition)	S BA.5	Ctrl	MF8	7	0
ACE-2 binding inhibition (% of inhibition)	S BA.5	High	MF9	7	90
ACE-2 binding inhibition (% of inhibition)	S BA.5	High	MF10	7	60
ACE-2 binding inhibition (% of inhibition)	S BA.5	High	MF11	7	85
ACE-2 binding inhibition (% of inhibition)	S BA.5	High	MF12	7	29
ACE-2 binding inhibition (% of inhibition)	S BA.5	High	MF13	7	66
ACE-2 binding inhibition (% of inhibition)	S BA.5	High	MF14	7	58
ACE-2 binding inhibition (% of inhibition)	S BA.5	High	MF15	7	82
ACE-2 binding inhibition (% of inhibition)	S BA.5	High	MF16	7	79
ACE-2 binding inhibition (% of inhibition)	S BA.5	Medium	MF17	7	63
ACE-2 binding inhibition (% of inhibition)	S BA.5	Medium	MF18	7	70
ACE-2 binding inhibition (% of inhibition)	S BA.5	Medium	MF19	7	45
ACE-2 binding inhibition (% of inhibition)	S BA.5	Medium	MF20	7	74
ACE-2 binding inhibition (% of inhibition)	S BA.5	Medium	MF21	7	97
ACE-2 binding inhibition (% of inhibition)	S BA.5	Medium	MF22	7	64
ACE-2 binding inhibition (% of inhibition)	S BA.5	Medium	MF23	7	60
ACE-2 binding inhibition (% of inhibition)	S BA.5	Medium	MF24	7	66

## Sheet: Fig 2d; Fig 4c
Fig 2d; Fig 4c
Assay	Stimulation	Group	Animal	Value (SFC/106 PBMCs)
IFN-γ ELISpot	S1	Ctrl	MF1	0
IFN-γ ELISpot	S1	Ctrl	MF2	0
IFN-γ ELISpot	S1	Ctrl	MF3	3
IFN-γ ELISpot	S1	Ctrl	MF4	3
IFN-γ ELISpot	S1	Ctrl	MF5	3
IFN-γ ELISpot	S1	Ctrl	MF6	3
IFN-γ ELISpot	S1	Ctrl	MF7	10
IFN-γ ELISpot	S1	Ctrl	MF8	3
IFN-γ ELISpot	S1	High	MF9	68
IFN-γ ELISpot	S1	High	MF10	73
IFN-γ ELISpot	S1	High	MF11	150
IFN-γ ELISpot	S1	High	MF12	140
IFN-γ ELISpot	S1	High	MF13	95
IFN-γ ELISpot	S1	High	MF14	28
IFN-γ ELISpot	S1	High	MF15	53
IFN-γ ELISpot	S1	High	MF16	48
IFN-γ ELISpot	S1	Medium	MF17	80
IFN-γ ELISpot	S1	Medium	MF18	15
IFN-γ ELISpot	S1	Medium	MF19	23
IFN-γ ELISpot	S1	Medium	MF20	10
IFN-γ ELISpot	S1	Medium	MF21	83
IFN-γ ELISpot	S1	Medium	MF22	10
IFN-γ ELISpot	S1	Medium	MF23	45
IFN-γ ELISpot	S1	Medium	MF24	93
IFN-γ ELISpot	S2	Ctrl	MF1	3
IFN-γ ELISpot	S2	Ctrl	MF2	0
IFN-γ ELISpot	S2	Ctrl	MF3	10
IFN-γ ELISpot	S2	Ctrl	MF4	0
IFN-γ ELISpot	S2	Ctrl	MF5	3
IFN-γ ELISpot	S2	Ctrl	MF6	0
IFN-γ ELISpot	S2	Ctrl	MF7	20
IFN-γ ELISpot	S2	Ctrl	MF8	8
IFN-γ ELISpot	S2	High	MF9	158
IFN-γ ELISpot	S2	High	MF10	40
IFN-γ ELISpot	S2	High	MF11	173
IFN-γ ELISpot	S2	High	MF12	103
IFN-γ ELISpot	S2	High	MF13	60
IFN-γ ELISpot	S2	High	MF14	183
IFN-γ ELISpot	S2	High	MF15	1223
IFN-γ ELISpot	S2	High	MF16	243
IFN-γ ELISpot	S2	Medium	MF17	195
IFN-γ ELISpot	S2	Medium	MF18	20
IFN-γ ELISpot	S2	Medium	MF19	285
IFN-γ ELISpot	S2	Medium	MF20	158
IFN-γ ELISpot	S2	Medium	MF21	40
IFN-γ ELISpot	S2	Medium	MF22	135
IFN-γ ELISpot	S2	Medium	MF23	770
IFN-γ ELISpot	S2	Medium	MF24	520
IFN-γ ELISpot	RBD	Ctrl	MF1	0
IFN-γ ELISpot	RBD	Ctrl	MF2	0
IFN-γ ELISpot	RBD	Ctrl	MF3	5
IFN-γ ELISpot	RBD	Ctrl	MF4	0
IFN-γ ELISpot	RBD	Ctrl	MF5	3
IFN-γ ELISpot	RBD	Ctrl	MF6	0
IFN-γ ELISpot	RBD	Ctrl	MF7	3
IFN-γ ELISpot	RBD	Ctrl	MF8	0
IFN-γ ELISpot	RBD	High	MF9	3
IFN-γ ELISpot	RBD	High	MF10	8
IFN-γ ELISpot	RBD	High	MF11	38
IFN-γ ELISpot	RBD	High	MF12	23
IFN-γ ELISpot	RBD	High	MF13	35
IFN-γ ELISpot	RBD	High	MF14	5
IFN-γ ELISpot	RBD	High	MF15	13
IFN-γ ELISpot	RBD	High	MF16	13
IFN-γ ELISpot	RBD	Medium	MF17	20
IFN-γ ELISpot	RBD	Medium	MF18	20
IFN-γ ELISpot	RBD	Medium	MF19	20
IFN-γ ELISpot	RBD	Medium	MF20	28
IFN-γ ELISpot	RBD	Medium	MF21	15
IFN-γ ELISpot	RBD	Medium	MF22	33
IFN-γ ELISpot	RBD	Medium	MF23	43
IFN-γ ELISpot	RBD	Medium	MF24	8
IFN-γ ELISpot	N	Ctrl	MF1	3
IFN-γ ELISpot	N	Ctrl	MF2	0
IFN-γ ELISpot	N	Ctrl	MF3	3
IFN-γ ELISpot	N	Ctrl	MF4	0
IFN-γ ELISpot	N	Ctrl	MF5	18
IFN-γ ELISpot	N	Ctrl	MF6	0
IFN-γ ELISpot	N	Ctrl	MF7	8
IFN-γ ELISpot	N	Ctrl	MF8	0
IFN-γ ELISpot	N	High	MF9	83
IFN-γ ELISpot	N	High	MF10	218
IFN-γ ELISpot	N	High	MF11	223
IFN-γ ELISpot	N	High	MF12	380
IFN-γ ELISpot	N	High	MF13	295
IFN-γ ELISpot	N	High	MF14	73
IFN-γ ELISpot	N	High	MF15	615
IFN-γ ELISpot	N	High	MF16	128
IFN-γ ELISpot	N	Medium	MF17	288
IFN-γ ELISpot	N	Medium	MF18	190
IFN-γ ELISpot	N	Medium	MF19	188
IFN-γ ELISpot	N	Medium	MF20	78
IFN-γ ELISpot	N	Medium	MF21	113
IFN-γ ELISpot	N	Medium	MF22	20
IFN-γ ELISpot	N	Medium	MF23	350
IFN-γ ELISpot	N	Medium	MF24	168
IFN-γ ELISpot	NS	Ctrl	MF1	0
IFN-γ ELISpot	NS	Ctrl	MF2	0
IFN-γ ELISpot	NS	Ctrl	MF3	0
IFN-γ ELISpot	NS	Ctrl	MF4	0
IFN-γ ELISpot	NS	Ctrl	MF5	23
IFN-γ ELISpot	NS	Ctrl	MF6	0
IFN-γ ELISpot	NS	Ctrl	MF7	20
IFN-γ ELISpot	NS	Ctrl	MF8	0
IFN-γ ELISpot	NS	High	MF9	3
IFN-γ ELISpot	NS	High	MF10	0
IFN-γ ELISpot	NS	High	MF11	0
IFN-γ ELISpot	NS	High	MF12	3
IFN-γ ELISpot	NS	High	MF13	0
IFN-γ ELISpot	NS	High	MF14	8
IFN-γ ELISpot	NS	High	MF15	3
IFN-γ ELISpot	NS	High	MF16	5
IFN-γ ELISpot	NS	Medium	MF17	13
IFN-γ ELISpot	NS	Medium	MF18	23
IFN-γ ELISpot	NS	Medium	MF19	8
IFN-γ ELISpot	NS	Medium	MF20	13
IFN-γ ELISpot	NS	Medium	MF21	0
IFN-γ ELISpot	NS	Medium	MF22	5
IFN-γ ELISpot	NS	Medium	MF23	33
IFN-γ ELISpot	NS	Medium	MF24	5

## Sheet: Fig 2e
Fig 2e
Assay	Stimulation	Group	Animal	Value (% of CD4+ T cells)
ICS CD4+ Th1	S1	Ctrl	MF1	0.02
ICS CD4+ Th1	S1	Ctrl	MF2	0.03
ICS CD4+ Th1	S1	Ctrl	MF3	0.00
ICS CD4+ Th1	S1	Ctrl	MF4	0.03
ICS CD4+ Th1	S1	Ctrl	MF5	0.01
ICS CD4+ Th1	S1	Ctrl	MF6	0.04
ICS CD4+ Th1	S1	Ctrl	MF7	0.01
ICS CD4+ Th1	S1	Ctrl	MF8	0.01
ICS CD4+ Th1	S1	High	MF9	0.17
ICS CD4+ Th1	S1	High	MF10	0.05
ICS CD4+ Th1	S1	High	MF11	0.18
ICS CD4+ Th1	S1	High	MF12	0.11
ICS CD4+ Th1	S1	High	MF13	0.14
ICS CD4+ Th1	S1	High	MF14	0.03
ICS CD4+ Th1	S1	High	MF15	0.12
ICS CD4+ Th1	S1	High	MF16	0.03
ICS CD4+ Th1	S1	Medium	MF17	0.18
ICS CD4+ Th1	S1	Medium	MF18	0.09
ICS CD4+ Th1	S1	Medium	MF19	0.05
ICS CD4+ Th1	S1	Medium	MF20	0.03
ICS CD4+ Th1	S1	Medium	MF21	0.12
ICS CD4+ Th1	S1	Medium	MF22	0.09
ICS CD4+ Th1	S1	Medium	MF23	0.11
ICS CD4+ Th1	S1	Medium	MF24	0.07
ICS CD4+ Th1	S2	Ctrl	MF1	0.04
ICS CD4+ Th1	S2	Ctrl	MF2	0.02
ICS CD4+ Th1	S2	Ctrl	MF3	0.01
ICS CD4+ Th1	S2	Ctrl	MF4	0.06
ICS CD4+ Th1	S2	Ctrl	MF5	0.01
ICS CD4+ Th1	S2	Ctrl	MF6	0.03
ICS CD4+ Th1	S2	Ctrl	MF7	0.01
ICS CD4+ Th1	S2	Ctrl	MF8	0.01
ICS CD4+ Th1	S2	High	MF9	0.27
ICS CD4+ Th1	S2	High	MF10	0.02
ICS CD4+ Th1	S2	High	MF11	0.25
ICS CD4+ Th1	S2	High	MF12	0.11
ICS CD4+ Th1	S2	High	MF13	0.11
ICS CD4+ Th1	S2	High	MF14	0.08
ICS CD4+ Th1	S2	High	MF15	0.40
ICS CD4+ Th1	S2	High	MF16	0.12
ICS CD4+ Th1	S2	Medium	MF17	0.42
ICS CD4+ Th1	S2	Medium	MF18	0.10
ICS CD4+ Th1	S2	Medium	MF19	0.19
ICS CD4+ Th1	S2	Medium	MF20	0.09
ICS CD4+ Th1	S2	Medium	MF21	0.08
ICS CD4+ Th1	S2	Medium	MF22	0.22
ICS CD4+ Th1	S2	Medium	MF23	0.47
ICS CD4+ Th1	S2	Medium	MF24	0.28
ICS CD4+ Th1	RBD	Ctrl	MF1	0.03
ICS CD4+ Th1	RBD	Ctrl	MF2	0.02
ICS CD4+ Th1	RBD	Ctrl	MF3	0.00
ICS CD4+ Th1	RBD	Ctrl	MF4	0.05
ICS CD4+ Th1	RBD	Ctrl	MF5	0.01
ICS CD4+ Th1	RBD	Ctrl	MF6	0.02
ICS CD4+ Th1	RBD	Ctrl	MF7	0.01
ICS CD4+ Th1	RBD	Ctrl	MF8	0.01
ICS CD4+ Th1	RBD	High	MF9	0.06
ICS CD4+ Th1	RBD	High	MF10	0.02
ICS CD4+ Th1	RBD	High	MF11	0.08
ICS CD4+ Th1	RBD	High	MF12	0.06
ICS CD4+ Th1	RBD	High	MF13	0.07
ICS CD4+ Th1	RBD	High	MF14	0.03
ICS CD4+ Th1	RBD	High	MF15	0.09
ICS CD4+ Th1	RBD	High	MF16	0.02
ICS CD4+ Th1	RBD	Medium	MF17	0.09
ICS CD4+ Th1	RBD	Medium	MF18	0.07
ICS CD4+ Th1	RBD	Medium	MF19	0.02
ICS CD4+ Th1	RBD	Medium	MF20	0.04
ICS CD4+ Th1	RBD	Medium	MF21	0.02
ICS CD4+ Th1	RBD	Medium	MF22	0.08
ICS CD4+ Th1	RBD	Medium	MF23	0.12
ICS CD4+ Th1	RBD	Medium	MF24	0.01
ICS CD4+ Th1	N	Ctrl	MF1	0.02
ICS CD4+ Th1	N	Ctrl	MF2	0.01
ICS CD4+ Th1	N	Ctrl	MF3	0.01
ICS CD4+ Th1	N	Ctrl	MF4	0.03
ICS CD4+ Th1	N	Ctrl	MF5	0.01
ICS CD4+ Th1	N	Ctrl	MF6	0.01
ICS CD4+ Th1	N	Ctrl	MF7	0.01
ICS CD4+ Th1	N	Ctrl	MF8	0.02
ICS CD4+ Th1	N	High	MF9	0.12
ICS CD4+ Th1	N	High	MF10	0.09
ICS CD4+ Th1	N	High	MF11	0.21
ICS CD4+ Th1	N	High	MF12	0.26
ICS CD4+ Th1	N	High	MF13	0.30
ICS CD4+ Th1	N	High	MF14	0.10
ICS CD4+ Th1	N	High	MF15	0.23
ICS CD4+ Th1	N	High	MF16	0.10
ICS CD4+ Th1	N	Medium	MF17	0.50
ICS CD4+ Th1	N	Medium	MF18	0.23
ICS CD4+ Th1	N	Medium	MF19	0.18
ICS CD4+ Th1	N	Medium	MF20	0.05
ICS CD4+ Th1	N	Medium	MF21	0.19
ICS CD4+ Th1	N	Medium	MF22	0.11
ICS CD4+ Th1	N	Medium	MF23	0.44
ICS CD4+ Th1	N	Medium	MF24	0.13
ICS CD4+ Th1	NS	Ctrl	MF1	0.02
ICS CD4+ Th1	NS	Ctrl	MF2	0.02
ICS CD4+ Th1	NS	Ctrl	MF3	0.01
ICS CD4+ Th1	NS	Ctrl	MF4	0.01
ICS CD4+ Th1	NS	Ctrl	MF5	0.00
ICS CD4+ Th1	NS	Ctrl	MF6	0.02
ICS CD4+ Th1	NS	Ctrl	MF7	0.01
ICS CD4+ Th1	NS	Ctrl	MF8	0.01
ICS CD4+ Th1	NS	High	MF9	0.04
ICS CD4+ Th1	NS	High	MF10	0.01
ICS CD4+ Th1	NS	High	MF11	0.01
ICS CD4+ Th1	NS	High	MF12	0.05
ICS CD4+ Th1	NS	High	MF13	0.07
ICS CD4+ Th1	NS	High	MF14	0.01
ICS CD4+ Th1	NS	High	MF15	0.10
ICS CD4+ Th1	NS	High	MF16	0.00
ICS CD4+ Th1	NS	Medium	MF17	0.09
ICS CD4+ Th1	NS	Medium	MF18	0.01
ICS CD4+ Th1	NS	Medium	MF19	0.02
ICS CD4+ Th1	NS	Medium	MF20	0.01
ICS CD4+ Th1	NS	Medium	MF21	0.02
ICS CD4+ Th1	NS	Medium	MF22	0.04
ICS CD4+ Th1	NS	Medium	MF23	0.06
ICS CD4+ Th1	NS	Medium	MF24	0.01
ICS CD8+ Th1	S1	Ctrl	MF1	0.09
ICS CD8+ Th1	S1	Ctrl	MF2	0.03
ICS CD8+ Th1	S1	Ctrl	MF3	0.01
ICS CD8+ Th1	S1	Ctrl	MF4	0.03
ICS CD8+ Th1	S1	Ctrl	MF5	0.02
ICS CD8+ Th1	S1	Ctrl	MF6	0.01
ICS CD8+ Th1	S1	Ctrl	MF7	0.01
ICS CD8+ Th1	S1	Ctrl	MF8	0.03
ICS CD8+ Th1	S1	High	MF9	0.02
ICS CD8+ Th1	S1	High	MF10	0.03
ICS CD8+ Th1	S1	High	MF11	0.03
ICS CD8+ Th1	S1	High	MF12	0.02
ICS CD8+ Th1	S1	High	MF13	0.01
ICS CD8+ Th1	S1	High	MF14	0.02
ICS CD8+ Th1	S1	High	MF15	0.02
ICS CD8+ Th1	S1	High	MF16	0.03
ICS CD8+ Th1	S1	Medium	MF17	0.03
ICS CD8+ Th1	S1	Medium	MF18	0.02
ICS CD8+ Th1	S1	Medium	MF19	0.02
ICS CD8+ Th1	S1	Medium	MF20	0.00
ICS CD8+ Th1	S1	Medium	MF21	0.05
ICS CD8+ Th1	S1	Medium	MF22	0.01
ICS CD8+ Th1	S1	Medium	MF23	0.04
ICS CD8+ Th1	S1	Medium	MF24	0.01
ICS CD8+ Th1	S2	Ctrl	MF1	0.04
ICS CD8+ Th1	S2	Ctrl	MF2	0.05
ICS CD8+ Th1	S2	Ctrl	MF3	0.01
ICS CD8+ Th1	S2	Ctrl	MF4	0.03
ICS CD8+ Th1	S2	Ctrl	MF5	0.01
ICS CD8+ Th1	S2	Ctrl	MF6	0.02
ICS CD8+ Th1	S2	Ctrl	MF7	0.01
ICS CD8+ Th1	S2	Ctrl	MF8	0.01
ICS CD8+ Th1	S2	High	MF9	0.01
ICS CD8+ Th1	S2	High	MF10	0.02
ICS CD8+ Th1	S2	High	MF11	0.05
ICS CD8+ Th1	S2	High	MF12	0.02
ICS CD8+ Th1	S2	High	MF13	0.01
ICS CD8+ Th1	S2	High	MF14	0.04
ICS CD8+ Th1	S2	High	MF15	0.01
ICS CD8+ Th1	S2	High	MF16	0.01
ICS CD8+ Th1	S2	Medium	MF17	0.01
ICS CD8+ Th1	S2	Medium	MF18	0.02
ICS CD8+ Th1	S2	Medium	MF19	0.03
ICS CD8+ Th1	S2	Medium	MF20	0.03
ICS CD8+ Th1	S2	Medium	MF21	0.04
ICS CD8+ Th1	S2	Medium	MF22	0.02
ICS CD8+ Th1	S2	Medium	MF23	0.02
ICS CD8+ Th1	S2	Medium	MF24	0.03
ICS CD8+ Th1	RBD	Ctrl	MF1	0.06
ICS CD8+ Th1	RBD	Ctrl	MF2	0.05
ICS CD8+ Th1	RBD	Ctrl	MF3	0.01
ICS CD8+ Th1	RBD	Ctrl	MF4	0.03
ICS CD8+ Th1	RBD	Ctrl	MF5	0.00
ICS CD8+ Th1	RBD	Ctrl	MF6	0.02
ICS CD8+ Th1	RBD	Ctrl	MF7	0.01
ICS CD8+ Th1	RBD	Ctrl	MF8	0.02
ICS CD8+ Th1	RBD	High	MF9	0.01
ICS CD8+ Th1	RBD	High	MF10	0.02
ICS CD8+ Th1	RBD	High	MF11	0.03
ICS CD8+ Th1	RBD	High	MF12	0.02
ICS CD8+ Th1	RBD	High	MF13	0.01
ICS CD8+ Th1	RBD	High	MF14	0.03
ICS CD8+ Th1	RBD	High	MF15	0.01
ICS CD8+ Th1	RBD	High	MF16	0.02
ICS CD8+ Th1	RBD	Medium	MF17	0.02
ICS CD8+ Th1	RBD	Medium	MF18	0.02
ICS CD8+ Th1	RBD	Medium	MF19	0.02
ICS CD8+ Th1	RBD	Medium	MF20	0.02
ICS CD8+ Th1	RBD	Medium	MF21	0.03
ICS CD8+ Th1	RBD	Medium	MF22	0.03
ICS CD8+ Th1	RBD	Medium	MF23	0.06
ICS CD8+ Th1	RBD	Medium	MF24	0.02
ICS CD8+ Th1	N	Ctrl	MF1	0.07
ICS CD8+ Th1	N	Ctrl	MF2	0.05
ICS CD8+ Th1	N	Ctrl	MF3	0.01
ICS CD8+ Th1	N	Ctrl	MF4	0.01
ICS CD8+ Th1	N	Ctrl	MF5	0.01
ICS CD8+ Th1	N	Ctrl	MF6	0.01
ICS CD8+ Th1	N	Ctrl	MF7	0.01
ICS CD8+ Th1	N	Ctrl	MF8	0.01
ICS CD8+ Th1	N	High	MF9	0.03
ICS CD8+ Th1	N	High	MF10	0.03
ICS CD8+ Th1	N	High	MF11	0.01
ICS CD8+ Th1	N	High	MF12	0.03
ICS CD8+ Th1	N	High	MF13	0.01
ICS CD8+ Th1	N	High	MF14	0.03
ICS CD8+ Th1	N	High	MF15	0.01
ICS CD8+ Th1	N	High	MF16	0.02
ICS CD8+ Th1	N	Medium	MF17	0.02
ICS CD8+ Th1	N	Medium	MF18	0.01
ICS CD8+ Th1	N	Medium	MF19	0.02
ICS CD8+ Th1	N	Medium	MF20	0.02
ICS CD8+ Th1	N	Medium	MF21	0.04
ICS CD8+ Th1	N	Medium	MF22	0.02
ICS CD8+ Th1	N	Medium	MF23	0.03
ICS CD8+ Th1	N	Medium	MF24	0.02
ICS CD8+ Th1	NS	Ctrl	MF1	0.15
ICS CD8+ Th1	NS	Ctrl	MF2	0.06
ICS CD8+ Th1	NS	Ctrl	MF3	0.01
ICS CD8+ Th1	NS	Ctrl	MF4	0.05
ICS CD8+ Th1	NS	Ctrl	MF5	0.01
ICS CD8+ Th1	NS	Ctrl	MF6	0.03
ICS CD8+ Th1	NS	Ctrl	MF7	0.01
ICS CD8+ Th1	NS	Ctrl	MF8	0.02
ICS CD8+ Th1	NS	High	MF9	0.03
ICS CD8+ Th1	NS	High	MF10	0.03
ICS CD8+ Th1	NS	High	MF11	0.06
ICS CD8+ Th1	NS	High	MF12	0.03
ICS CD8+ Th1	NS	High	MF13	0.01
ICS CD8+ Th1	NS	High	MF14	0.03
ICS CD8+ Th1	NS	High	MF15	0.01
ICS CD8+ Th1	NS	High	MF16	0.01
ICS CD8+ Th1	NS	Medium	MF17	0.00
ICS CD8+ Th1	NS	Medium	MF18	0.02
ICS CD8+ Th1	NS	Medium	MF19	0.03
ICS CD8+ Th1	NS	Medium	MF20	0.02
ICS CD8+ Th1	NS	Medium	MF21	0.03
ICS CD8+ Th1	NS	Medium	MF22	0.01
ICS CD8+ Th1	NS	Medium	MF23	0.04
ICS CD8+ Th1	NS	Medium	MF24	0.02

[truncated: 9 more sheets: Fig 2f, Fig 3a, 3b, Fig 3c, Fig S3a, Fig S3b, Fig 3d, Fig 3e, Fig 4a, Fig 4b]
